# Supplementary material for: Kinetics Crystallization and Polymorphism of Cocoa Butter throughout the Spontaneous Fermentation Process
Source: Foods. 2022 Jun 15;11(12):1769. doi: 10.3390/foods11121769 (PMC9222970; doi:10.3390/foods11121769)
Supplement: Supplementary file 1 [file foods-11-01769-s001.zip]

Archive with 2 entries (2 files):
- Tabla S2-Cocoa butter_crystallization kinetics at 15.xls
- Table S1-1,3-dipalmitoyl-2-oleoylglycerol-Standard kinetics at 15.xls
