# Supplementary material for: Kinetics Crystallization and Polymorphism of Cocoa Butter throughout the Spontaneous Fermentation Process
Source: Foods. 2022 Jun 15;11(12):1769. doi: 10.3390/foods11121769 (PMC9222970; doi:10.3390/foods11121769)
Supplement: Supplementary file 1 [file foods-11-01769-s001.zip › Tabla S2-Cocoa butter_crystallization kinetics at 15.xls]

## Sheet: Details
Filename	Manteca de cacao replica 1
Instrument name	DSC2A-02010 (192.168.10.2)
Operator	Marleni
rundate	19/03/2022
Sample name	Manteca de cacao replica 1
proceduresegments	Data On ; Jump 60.00 °C; Isothermal 20.0 min; Ramp 3.00 °C/min to 15.00 °C; Isothermal 90.0 min; Ramp 5.00 °C/min to 60.00 °C; Isothermal 20.0 min; Ramp 3.00 °C/min to 16.00 °C; Isothermal 90.0 min; Ramp 5.00 °C/min to 60.00 °C; Isothermal 20.0 min; Ramp 3.00 °C/min to 17.00 °C; Isothermal 90.0 min; Ramp 5.00 °C/min to 60.00 °C; Isothermal 20.0 min; Ramp 3.00 °C/min to 18.00 °C; Isothermal 90.0 m…
[File Parameters]
Run date	19/03/2022 01:05:40
Trios version	5.3.0.48151
Original File Name	C:\ProgramData\TA Instruments\TRIOS\Data\Manteca de cacao replica 1.tri
Current File Name	G:\MANUEL\INVESTIGACION\DOCTORADO\CURSOS\SEMINARIO DE TESIS\DSC\Data_cristalizacion isotermica\Manteca de cacao replica 1.tri
[Procedure]
Procedure Name
Sample Name	Manteca de cacao replica 1
Sample Mass	9.82 mg
Reference Sample Mass	0 mg
Pan Mass	20.1 mg
Pan Number	29
Reference Pan Mass	19.96 mg
Reference Pan Number	9
Pan Type	Aluminum
Comments	Codigo de muestra como replica 1, manteca de cacao
Project Name	Cinetica de cristalizaciòn de CB - fermentaciòn
Operator	Marleni
Test	Custom
Unload Max Temperature	20
Unload Min Temperature	20
Load Max Temperature	20
Load Min Temperature	20
Stop on Gas Flow Error	Yes
[Signal List]
Signal #1	Time (min)
Signal #2	Temperature (°C)
Signal #3	Heat Flow (mW)
Signal #4	Delta T (µV)
Signal #5	Delta Tzero (µV)
Signal #6	Tzero Temperature (°C)
Signal #7	Cell Purge (mL/min)
Signal #8	Heater Temp (°C)
Signal #9	Power Delivered (W)
Signal #10	Reference Junction Temperature (°C)
Signal #11	Flange Temperature (°C)
Signal #12	Heat Flow Phase (rad)
Signal #13	Total Heat Capacity (J/°C)
Signal #14	Heat Capacity (J/°C)
[Configuration]
Company Name	UNIVERSIDAD TORIBIO RODRIGUEZ DE MENDOZA
Instrument Name	DSC2A-02010
Instrument Type	DSC2500
Serial Number	DSC2A-02010
IP	192.168.10.2
Location of Instrument	Manufacturing Test
DisplayType	TianmaV2
Sample Interval	0.1 s/pt
Selected Heat Flow	T4P
Exotherm Direction	Up
Cell Serial	DRC2-04225
Lid Type	Standard
Cooler	RCS 40
Leave Cooler on at End of Sequence	On
Gas 2	Air
Gas Selected	Channel 1
Flow Rate	50 mL/min
Secondary Purge	Off
Licensed Heat Flow	Heat Flow T4P
Modulation Licensed	Yes
[Versions]
Common IDD Version	1
Cortex Version	VER 2.10.2.31
Driver	5.0.0.6
GDM Version	1.0.3.3
TouchscreenVersion	1.0.3.1795
FEP Version	1.2.1.21
FEP Bootloader	2.0.0.5
AutoSampler Version	2.1.2.1
Auto Sampler Bootloader	2.0.0.5
FCM Version	1.1.0.3
FCM Bootloader	2.0.0.5
[Experiment Logs]
Experiment Log Entry # 1	Data On set to 1
Experiment Log Entry # 3	Jump Segment 60 (C) Started
Experiment Log Entry # 5	Isothermal Segment 20 min started
Experiment Log Entry # 7	Air Cool is off.
Experiment Log Entry # 9	Ramp Segment 3 C/min to 15 Started
Experiment Log Entry # 11	Isothermal Segment 90 min started
Experiment Log Entry # 13	Ramp Segment 5 C/min to 60 Started
Experiment Log Entry # 15	Isothermal Segment 20 min started
Experiment Log Entry # 17	Ramp Segment 3 C/min to 16 Started
Experiment Log Entry # 19	Isothermal Segment 90 min started
Experiment Log Entry # 21	Ramp Segment 5 C/min to 60 Started
Experiment Log Entry # 23	Isothermal Segment 20 min started
Experiment Log Entry # 25	Ramp Segment 3 C/min to 17 Started
Experiment Log Entry # 27	Isothermal Segment 90 min started
Experiment Log Entry # 29	Ramp Segment 5 C/min to 60 Started
Experiment Log Entry # 31	Isothermal Segment 20 min started
Experiment Log Entry # 33	Ramp Segment 3 C/min to 18 Started
Experiment Log Entry # 35	Isothermal Segment 90 min started
Experiment Log Entry # 37	Ramp Segment 5 C/min to 60 Started
Experiment Log Entry # 39	Isothermal Segment 20 min started
Experiment Log Entry # 41	Ramp Segment 3 C/min to 19 Started
Experiment Log Entry # 43	Isothermal Segment 90 min started
Experiment Log Entry # 45	Ramp Segment 5 C/min to 60 Started
Experiment Log Entry # 47	Data On set to 0
[Method Log]
Method Log Entry # 1	Data On
Method Log Entry # 2	Jump 60 °C
Method Log Entry # 3	Isothermal 20 minutes
Method Log Entry # 4	(Ramp 369743) Ramp 3 °C/minute to 15 °C
Method Log Entry # 5	Isothermal 90 minutes
Method Log Entry # 6	(Ramp 369745) Ramp 5 °C/minute to 60 °C
Method Log Entry # 7	Isothermal 20 minutes
Method Log Entry # 8	(Ramp 369747) Ramp 3 °C/minute to 16 °C
Method Log Entry # 9	Isothermal 90 minutes
Method Log Entry # 10	(Ramp 369749) Ramp 5 °C/minute to 60 °C
Method Log Entry # 11	Isothermal 20 minutes
Method Log Entry # 12	(Ramp 369751) Ramp 3 °C/minute to 17 °C
Method Log Entry # 13	Isothermal 90 minutes
Method Log Entry # 14	(Ramp 369753) Ramp 5 °C/minute to 60 °C
Method Log Entry # 15	Isothermal 20 minutes
Method Log Entry # 16	(Ramp 369755) Ramp 3 °C/minute to 18 °C
Method Log Entry # 17	Isothermal 90 minutes
Method Log Entry # 18	(Ramp 369757) Ramp 5 °C/minute to 60 °C
Method Log Entry # 19	Isothermal 20 minutes
Method Log Entry # 20	(Ramp 369759) Ramp 3 °C/minute to 19 °C
Method Log Entry # 21	Isothermal 90 minutes
Method Log Entry # 22	(Ramp 369761) Ramp 5 °C/minute to 60 °C
Method Log Entry # 23	Data Off
Cell Serial	DRC2-04225
[T1 Calibration]
Date Applied	19/08/2021 09:48:33
Slope	0.000790834
Offset	-1.38644
Initial Temperature	98.2438
GUID	68579040-c390-4e5d-ab48-661ba4b9895f
[TZero Calibration]
Date Applied	2021-09-11 07:13:14
Description	From -38.843 °C to 398.273 °C at 10.000°C/min
Gas Type	Nitrogen
Pan Type	None
Source Files 1	C:\ProgramData\TA Instruments\TRIOS\Data\Safiro.tri
Source Files 2	C:\ProgramData\TA Instruments\TRIOS\Data\Safiro(1).tri
Delta T Offset	-1.38432
Delta T Slope	0.000742799
Delta T0 Offset	2.31432
Delta T0 Slope	0.0134889
[Temperature Calibration]
Date Applied	2021-09-11 11:02:22
Description	From 106.590 °C to 186.590 °C at 10.000°C/min
Gas Type	Nitrogen
Pan Type	Tzero Aluminum
Source Files 1	C:\ProgramData\TA Instruments\TRIOS\Data\Indium(2).tri
Measured 1	157.802
Known 1	156.598
[Cell Constant Calibration]
Date Applied	2021-09-11 10:20:30
Description	From 106.590 °C to 186.590 °C at 10.000°C/min
Gas Type	Nitrogen
Pan Type	Tzero Aluminum
Source Files 1	C:\ProgramData\TA Instruments\TRIOS\Data\Indium.tri
T4P KCell	1.0574
Onset Slope	-47.38266 mW/°C
[Direct Cp Calibration]
(Not Applied)
[Rev Cp Calibration]
(Not Applied)

## Sheet: Isothermal 90.0 min
Table S2. Isothermal crystallizacion data of cocoa butter at 15 °C
Isothermal 90.0 min
Time	Temperature	Heat Flow (Normalized)
min	°C	W/g
35	15.5	0.178
35.01	15.5	0.178
35.01	15.49	0.178
35.01	15.48	0.178
35.01	15.48	0.178
35.01	15.47	0.178
35.01	15.47	0.178
35.01	15.47	0.178
35.02	15.46	0.178
35.02	15.46	0.178
35.02	15.45	0.178
35.02	15.45	0.178
35.02	15.44	0.178
35.03	15.44	0.178
35.03	15.43	0.178
35.03	15.43	0.178
35.03	15.42	0.178
35.03	15.42	0.178
35.03	15.41	0.178
35.04	15.41	0.178
35.04	15.4	0.178
35.04	15.4	0.178
35.04	15.39	0.178
35.04	15.39	0.178
35.04	15.38	0.178
35.04	15.38	0.178
35.05	15.37	0.178
35.05	15.37	0.178
35.05	15.36	0.178
35.05	15.36	0.178
35.05	15.36	0.178
35.06	15.35	0.178
35.06	15.35	0.178
35.06	15.34	0.178
35.06	15.34	0.178
35.06	15.34	0.178
35.06	15.33	0.178
35.06	15.33	0.178
35.07	15.32	0.178
35.07	15.32	0.178
35.07	15.32	0.178
35.07	15.31	0.178
35.07	15.31	0.178
35.08	15.3	0.178
35.08	15.3	0.178
35.08	15.3	0.178
35.08	15.29	0.178
35.08	15.29	0.178
35.08	15.29	0.178
35.09	15.28	0.178
35.09	15.28	0.178
35.09	15.28	0.178
35.09	15.27	0.178
35.09	15.27	0.178
35.09	15.27	0.178
35.09	15.27	0.178
35.1	15.26	0.178
35.1	15.26	0.178
35.1	15.26	0.177
35.1	15.26	0.177
35.1	15.25	0.177
35.11	15.25	0.177
35.11	15.25	0.176
35.11	15.24	0.176
35.11	15.24	0.175
35.11	15.24	0.175
35.11	15.24	0.174
35.11	15.24	0.173
35.12	15.24	0.172
35.12	15.23	0.171
35.12	15.23	0.171
35.12	15.23	0.17
35.12	15.23	0.169
35.13	15.23	0.168
35.13	15.22	0.167
35.13	15.22	0.167
35.13	15.22	0.166
35.13	15.22	0.165
35.13	15.22	0.164
35.14	15.22	0.163
35.14	15.21	0.162
35.14	15.21	0.161
35.14	15.21	0.16
35.14	15.21	0.16
35.14	15.21	0.159
35.14	15.21	0.158
35.15	15.21	0.157
35.15	15.21	0.157
35.15	15.21	0.156
35.15	15.2	0.155
35.15	15.2	0.154
35.16	15.2	0.153
35.16	15.2	0.152
35.16	15.2	0.152
35.16	15.2	0.151
35.16	15.2	0.15
35.16	15.2	0.149
35.16	15.2	0.148
35.17	15.2	0.147
35.17	15.19	0.146
35.17	15.19	0.145
35.17	15.19	0.144
35.17	15.19	0.144
35.18	15.19	0.143
35.18	15.19	0.142
35.18	15.19	0.141
35.18	15.19	0.14
35.18	15.19	0.14
35.18	15.19	0.139
35.19	15.19	0.138
35.19	15.19	0.137
35.19	15.18	0.136
35.19	15.18	0.135
35.19	15.18	0.134
35.19	15.18	0.133
35.19	15.18	0.133
35.2	15.18	0.132
35.2	15.18	0.131
35.2	15.18	0.13
35.2	15.18	0.129
35.2	15.18	0.128
35.21	15.18	0.128
35.21	15.18	0.127
35.21	15.18	0.126
35.21	15.18	0.126
35.21	15.18	0.125
35.21	15.18	0.124
35.21	15.17	0.124
35.22	15.17	0.123
35.22	15.17	0.122
35.22	15.17	0.122
35.22	15.17	0.121
35.22	15.17	0.12
35.23	15.17	0.12
35.23	15.17	0.119
35.23	15.17	0.119
35.23	15.17	0.118
35.23	15.17	0.117
35.23	15.17	0.117
35.24	15.17	0.116
35.24	15.17	0.116
35.24	15.17	0.115
35.24	15.16	0.114
35.24	15.16	0.114
35.24	15.16	0.113
35.24	15.16	0.112
35.25	15.16	0.112
35.25	15.16	0.112
35.25	15.16	0.111
35.25	15.16	0.111
35.25	15.16	0.11
35.26	15.16	0.11
35.26	15.16	0.11
35.26	15.16	0.109
35.26	15.16	0.109
35.26	15.16	0.108
35.26	15.16	0.108
35.26	15.16	0.107
35.27	15.16	0.107
35.27	15.16	0.106
35.27	15.16	0.106
35.27	15.15	0.105
35.27	15.15	0.105
35.28	15.15	0.104
35.28	15.15	0.104
35.28	15.15	0.104
35.28	15.15	0.103
35.28	15.15	0.103
35.28	15.15	0.103
35.29	15.15	0.102
35.29	15.15	0.102
35.29	15.15	0.102
35.29	15.15	0.101
35.29	15.15	0.101
35.29	15.15	0.101
35.29	15.15	0.1
35.3	15.15	0.1
35.3	15.15	0.1
35.3	15.15	0.099
35.3	15.15	0.099
35.3	15.15	0.099
35.31	15.14	0.098
35.31	15.14	0.098
35.31	15.14	0.098
35.31	15.15	0.097
35.31	15.14	0.097
35.31	15.14	0.096
35.31	15.14	0.096
35.32	15.14	0.096
35.32	15.14	0.096
35.32	15.14	0.096
35.32	15.14	0.096
35.32	15.14	0.095
35.33	15.14	0.095
35.33	15.14	0.095
35.33	15.14	0.095
35.33	15.14	0.095
35.33	15.14	0.094
35.33	15.14	0.094
35.34	15.14	0.093
35.34	15.14	0.093
35.34	15.14	0.093
35.34	15.14	0.093
35.34	15.14	0.093
35.34	15.14	0.093
35.34	15.14	0.092
35.35	15.14	0.092
35.35	15.14	0.092
35.35	15.14	0.092
35.35	15.14	0.092
35.35	15.14	0.091
35.36	15.14	0.091
35.36	15.14	0.091
35.36	15.13	0.091
35.36	15.13	0.09
35.36	15.13	0.09
35.36	15.13	0.09
35.36	15.13	0.09
35.37	15.13	0.09
35.37	15.13	0.09
35.37	15.13	0.089
35.37	15.13	0.089
35.37	15.13	0.089
35.38	15.13	0.089
35.38	15.13	0.088
35.38	15.13	0.088
35.38	15.13	0.088
35.38	15.13	0.088
35.38	15.13	0.088
35.39	15.13	0.088
35.39	15.13	0.088
35.39	15.13	0.087
35.39	15.13	0.087
35.39	15.13	0.087
35.39	15.13	0.087
35.39	15.13	0.087
35.4	15.13	0.087
35.4	15.13	0.086
35.4	15.13	0.086
35.4	15.13	0.086
35.4	15.13	0.086
35.41	15.13	0.086
35.41	15.13	0.085
35.41	15.13	0.085
35.41	15.13	0.085
35.41	15.13	0.085
35.41	15.13	0.085
35.41	15.13	0.085
35.42	15.13	0.085
35.42	15.13	0.085
35.42	15.12	0.084
35.42	15.12	0.084
35.42	15.12	0.084
35.43	15.12	0.084
35.43	15.12	0.084
35.43	15.12	0.084
35.43	15.12	0.084
35.43	15.12	0.084
35.43	15.12	0.084
35.44	15.12	0.083
35.44	15.12	0.083
35.44	15.12	0.083
35.44	15.12	0.083
35.44	15.12	0.083
35.44	15.12	0.083
35.44	15.12	0.083
35.45	15.12	0.083
35.45	15.12	0.082
35.45	15.12	0.082
35.45	15.12	0.082
35.45	15.12	0.082
35.46	15.12	0.082
35.46	15.12	0.082
35.46	15.12	0.082
35.46	15.12	0.081
35.46	15.12	0.081
35.46	15.12	0.081
35.46	15.12	0.081
35.47	15.12	0.081
35.47	15.12	0.081
35.47	15.12	0.081
35.47	15.12	0.081
35.47	15.12	0.081
35.48	15.12	0.081
35.48	15.12	0.081
35.48	15.12	0.081
35.48	15.12	0.08
35.48	15.12	0.08
35.48	15.12	0.08
35.49	15.12	0.08
35.49	15.12	0.08
35.49	15.12	0.08
35.49	15.12	0.08
35.49	15.12	0.08
35.49	15.12	0.08
35.49	15.12	0.079
35.5	15.12	0.079
35.5	15.12	0.079
35.5	15.12	0.079
35.5	15.12	0.079
35.5	15.12	0.079
35.51	15.11	0.079
35.51	15.11	0.079
35.51	15.11	0.079
35.51	15.11	0.079
35.51	15.12	0.079
35.51	15.11	0.079
35.51	15.12	0.079
35.52	15.12	0.079
35.52	15.11	0.078
35.52	15.11	0.078
35.52	15.11	0.078
35.52	15.11	0.078
35.53	15.11	0.078
35.53	15.11	0.078
35.53	15.11	0.078
35.53	15.11	0.078
35.53	15.11	0.078
35.53	15.11	0.078
35.54	15.11	0.078
35.54	15.11	0.078
35.54	15.11	0.077
35.54	15.11	0.077
35.54	15.11	0.077
35.54	15.11	0.077
35.54	15.11	0.077
35.55	15.11	0.077
35.55	15.11	0.077
35.55	15.11	0.077
35.55	15.11	0.077
35.55	15.11	0.077
35.56	15.11	0.077
35.56	15.11	0.077
35.56	15.11	0.077
35.56	15.11	0.077
35.56	15.11	0.077
35.56	15.11	0.077
35.56	15.11	0.076
35.57	15.11	0.076
35.57	15.11	0.076
35.57	15.11	0.076
35.57	15.11	0.076
35.57	15.11	0.076
35.58	15.11	0.076
35.58	15.11	0.076
35.58	15.11	0.076
35.58	15.11	0.076
35.58	15.11	0.076
35.58	15.11	0.076
35.59	15.11	0.076
35.59	15.11	0.076
35.59	15.11	0.076
35.59	15.11	0.076
35.59	15.11	0.076
35.59	15.11	0.076
35.59	15.11	0.076
35.6	15.11	0.075
35.6	15.11	0.075
35.6	15.11	0.075
35.6	15.11	0.075
35.6	15.11	0.075
35.61	15.11	0.075
35.61	15.11	0.075
35.61	15.11	0.075
35.61	15.11	0.075
35.61	15.11	0.075
35.61	15.11	0.075
35.61	15.11	0.075
35.62	15.11	0.075
35.62	15.11	0.075
35.62	15.1	0.075
35.62	15.1	0.075
35.62	15.1	0.075
35.63	15.11	0.075
35.63	15.1	0.075
35.63	15.1	0.075
35.63	15.1	0.074
35.63	15.1	0.074
35.63	15.11	0.074
35.64	15.1	0.074
35.64	15.1	0.074
35.64	15.1	0.074
35.64	15.1	0.074
35.64	15.1	0.074
35.64	15.1	0.074
35.64	15.1	0.074
35.65	15.1	0.074
35.65	15.1	0.074
35.65	15.1	0.074
35.65	15.1	0.074
35.65	15.1	0.074
35.66	15.1	0.074
35.66	15.1	0.074
35.66	15.1	0.074
35.66	15.1	0.074
35.66	15.1	0.073
35.66	15.1	0.073
35.66	15.1	0.073
35.67	15.1	0.073
35.67	15.1	0.073
35.67	15.1	0.073
35.67	15.1	0.073
35.67	15.1	0.073
35.68	15.1	0.073
35.68	15.1	0.073
35.68	15.1	0.073
35.68	15.1	0.073
35.68	15.1	0.073
35.68	15.1	0.073
35.69	15.1	0.073
35.69	15.1	0.073
35.69	15.1	0.073
35.69	15.1	0.073
35.69	15.1	0.073
35.69	15.1	0.072
35.69	15.1	0.072
35.7	15.1	0.072
35.7	15.1	0.072
35.7	15.1	0.072
35.7	15.1	0.072
35.7	15.1	0.072
35.71	15.1	0.072
35.71	15.1	0.072
35.71	15.1	0.072
35.71	15.1	0.072
35.71	15.1	0.072
35.71	15.1	0.072
35.71	15.1	0.072
35.72	15.1	0.072
35.72	15.1	0.072
35.72	15.1	0.072
35.72	15.1	0.072
35.72	15.1	0.072
35.73	15.1	0.072
35.73	15.1	0.072
35.73	15.1	0.072
35.73	15.1	0.072
35.73	15.1	0.072
35.73	15.1	0.072
35.74	15.1	0.072
35.74	15.1	0.072
35.74	15.1	0.071
35.74	15.1	0.071
35.74	15.1	0.071
35.74	15.1	0.071
35.74	15.1	0.071
35.75	15.1	0.071
35.75	15.1	0.071
35.75	15.1	0.071
35.75	15.1	0.071
35.75	15.1	0.071
35.76	15.1	0.071
35.76	15.1	0.071
35.76	15.1	0.071
35.76	15.1	0.071
35.76	15.1	0.071
35.76	15.1	0.071
35.76	15.1	0.071
35.77	15.1	0.071
35.77	15.1	0.071
35.77	15.1	0.071
35.77	15.1	0.071
35.77	15.1	0.071
35.78	15.1	0.071
35.78	15.1	0.071
35.78	15.1	0.071
35.78	15.1	0.071
35.78	15.1	0.071
35.78	15.1	0.071
35.79	15.09	0.071
35.79	15.1	0.071
35.79	15.1	0.07
35.79	15.1	0.07
35.79	15.09	0.07
35.79	15.1	0.07
35.79	15.1	0.07
35.8	15.1	0.07
35.8	15.1	0.07
35.8	15.1	0.07
35.8	15.1	0.07
35.8	15.1	0.07
35.81	15.09	0.07
35.81	15.09	0.07
35.81	15.09	0.07
35.81	15.09	0.07
35.81	15.09	0.07
35.81	15.09	0.07
35.81	15.09	0.07
35.82	15.09	0.07
35.82	15.09	0.07
35.82	15.09	0.07
35.82	15.09	0.07
35.82	15.09	0.07
35.83	15.09	0.07
35.83	15.09	0.07
35.83	15.09	0.07
35.83	15.09	0.07
35.83	15.09	0.07
35.83	15.09	0.07
35.84	15.09	0.069
35.84	15.09	0.069
35.84	15.09	0.069
35.84	15.09	0.069
35.84	15.09	0.069
35.84	15.09	0.069
35.84	15.09	0.069
35.85	15.09	0.069
35.85	15.09	0.069
35.85	15.09	0.069
35.85	15.09	0.069
35.85	15.09	0.069
35.86	15.09	0.069
35.86	15.09	0.069
35.86	15.09	0.069
35.86	15.09	0.069
35.86	15.09	0.069
35.86	15.09	0.069
35.86	15.09	0.069
35.87	15.09	0.069
35.87	15.09	0.069
35.87	15.09	0.069
35.87	15.09	0.069
35.87	15.09	0.069
35.88	15.09	0.069
35.88	15.09	0.069
35.88	15.09	0.069
35.88	15.09	0.069
35.88	15.09	0.069
35.88	15.09	0.069
35.89	15.09	0.069
35.89	15.09	0.068
35.89	15.09	0.068
35.89	15.09	0.068
35.89	15.09	0.068
35.89	15.09	0.068
35.89	15.09	0.068
35.9	15.09	0.068
35.9	15.09	0.068
35.9	15.09	0.068
35.9	15.09	0.068
35.9	15.09	0.068
35.91	15.09	0.068
35.91	15.09	0.068
35.91	15.09	0.068
35.91	15.09	0.068
35.91	15.09	0.068
35.91	15.09	0.068
35.91	15.09	0.068
35.92	15.09	0.068
35.92	15.09	0.068
35.92	15.09	0.068
35.92	15.09	0.068
35.92	15.09	0.068
35.93	15.09	0.068
35.93	15.09	0.068
35.93	15.09	0.068
35.93	15.09	0.068
35.93	15.09	0.068
35.93	15.09	0.068
35.94	15.09	0.068
35.94	15.09	0.068
35.94	15.09	0.068
35.94	15.09	0.068
35.94	15.09	0.067
35.94	15.09	0.067
35.94	15.09	0.067
35.95	15.09	0.067
35.95	15.09	0.067
35.95	15.09	0.067
35.95	15.09	0.067
35.95	15.09	0.067
35.96	15.09	0.067
35.96	15.09	0.067
35.96	15.09	0.067
35.96	15.09	0.067
35.96	15.09	0.067
35.96	15.09	0.067
35.96	15.09	0.067
35.97	15.09	0.067
35.97	15.09	0.067
35.97	15.09	0.067
35.97	15.09	0.067
35.97	15.09	0.067
35.98	15.09	0.067
35.98	15.09	0.067
35.98	15.09	0.067
35.98	15.09	0.067
35.98	15.09	0.067
35.98	15.09	0.067
35.99	15.09	0.067
35.99	15.09	0.067
35.99	15.09	0.067
35.99	15.09	0.067
35.99	15.09	0.067
35.99	15.09	0.067
35.99	15.09	0.066
36	15.09	0.066
36	15.09	0.066
36	15.09	0.066
36	15.09	0.066
36	15.09	0.066
36.01	15.09	0.066
36.01	15.09	0.066
36.01	15.09	0.066
36.01	15.09	0.066
36.01	15.09	0.066
36.01	15.09	0.066
36.01	15.09	0.066
36.02	15.09	0.066
36.02	15.09	0.066
36.02	15.09	0.066
36.02	15.09	0.066
36.02	15.09	0.066
36.03	15.09	0.066
36.03	15.09	0.066
36.03	15.09	0.066
36.03	15.09	0.066
36.03	15.09	0.066
36.03	15.09	0.066
36.04	15.09	0.066
36.04	15.09	0.066
36.04	15.09	0.066
36.04	15.08	0.066
36.04	15.09	0.066
36.04	15.09	0.065
36.04	15.09	0.065
36.05	15.09	0.065
36.05	15.09	0.065
36.05	15.09	0.065
36.05	15.09	0.065
36.05	15.09	0.065
36.06	15.09	0.065
36.06	15.08	0.065
36.06	15.09	0.065
36.06	15.09	0.065
36.06	15.09	0.065
36.06	15.09	0.065
36.06	15.09	0.065
36.07	15.08	0.065
36.07	15.08	0.065
36.07	15.09	0.065
36.07	15.09	0.065
36.07	15.08	0.065
36.08	15.09	0.065
36.08	15.08	0.065
36.08	15.09	0.065
36.08	15.08	0.065
36.08	15.08	0.065
36.08	15.08	0.065
36.09	15.08	0.065
36.09	15.09	0.065
36.09	15.08	0.065
36.09	15.08	0.065
36.09	15.09	0.065
36.09	15.08	0.065
36.09	15.09	0.065
36.1	15.08	0.065
36.1	15.08	0.065
36.1	15.08	0.064
36.1	15.08	0.064
36.1	15.08	0.064
36.11	15.08	0.064
36.11	15.08	0.064
36.11	15.08	0.064
36.11	15.08	0.064
36.11	15.08	0.064
36.11	15.08	0.064
36.11	15.08	0.064
36.12	15.08	0.064
36.12	15.08	0.064
36.12	15.08	0.064
36.12	15.08	0.064
36.12	15.08	0.064
36.13	15.08	0.064
36.13	15.08	0.064
36.13	15.08	0.064
36.13	15.08	0.064
36.13	15.08	0.064
36.13	15.08	0.064
36.14	15.08	0.064
36.14	15.08	0.064
36.14	15.08	0.064
36.14	15.08	0.064
36.14	15.08	0.064
36.14	15.08	0.064
36.14	15.08	0.064
36.15	15.08	0.064
36.15	15.08	0.064
36.15	15.08	0.064
36.15	15.08	0.064
36.15	15.08	0.063
36.16	15.08	0.063
36.16	15.08	0.063
36.16	15.08	0.063
36.16	15.08	0.063
36.16	15.08	0.063
36.16	15.08	0.063
36.16	15.08	0.063
36.17	15.08	0.063
36.17	15.08	0.063
36.17	15.08	0.063
36.17	15.08	0.063
36.17	15.08	0.063
36.18	15.08	0.063
36.18	15.08	0.063
36.18	15.08	0.063
36.18	15.08	0.063
36.18	15.08	0.063
36.18	15.08	0.063
36.19	15.08	0.063
36.19	15.08	0.063
36.19	15.08	0.063
36.19	15.08	0.063
36.19	15.08	0.063
36.19	15.08	0.063
36.19	15.08	0.063
36.2	15.08	0.063
36.2	15.08	0.063
36.2	15.08	0.063
36.2	15.08	0.063
36.2	15.08	0.063
36.21	15.08	0.063
36.21	15.08	0.063
36.21	15.08	0.063
36.21	15.08	0.063
36.21	15.08	0.063
36.21	15.08	0.062
36.21	15.08	0.062
36.22	15.08	0.062
36.22	15.08	0.062
36.22	15.08	0.062
36.22	15.08	0.062
36.22	15.08	0.062
36.23	15.08	0.062
36.23	15.08	0.062
36.23	15.08	0.062
36.23	15.08	0.062
36.23	15.08	0.062
36.23	15.08	0.062
36.24	15.08	0.062
36.24	15.08	0.062
36.24	15.08	0.062
36.24	15.08	0.062
36.24	15.08	0.062
36.24	15.08	0.062
36.24	15.08	0.062
36.25	15.08	0.062
36.25	15.08	0.062
36.25	15.08	0.062
36.25	15.08	0.062
36.25	15.08	0.062
36.26	15.08	0.062
36.26	15.08	0.062
36.26	15.08	0.062
36.26	15.08	0.062
36.26	15.08	0.062
36.26	15.08	0.062
36.26	15.08	0.062
36.27	15.08	0.062
36.27	15.08	0.061
36.27	15.08	0.061
36.27	15.08	0.061
36.27	15.08	0.061
36.28	15.08	0.061
36.28	15.08	0.061
36.28	15.08	0.061
36.28	15.08	0.061
36.28	15.08	0.061
36.28	15.08	0.061
36.29	15.08	0.061
36.29	15.08	0.061
36.29	15.08	0.061
36.29	15.08	0.061
36.29	15.08	0.061
36.29	15.08	0.061
36.29	15.08	0.061
36.3	15.08	0.061
36.3	15.08	0.061
36.3	15.08	0.061
36.3	15.08	0.061
36.3	15.08	0.061
36.31	15.08	0.061
36.31	15.08	0.061
36.31	15.08	0.061
36.31	15.08	0.061
36.31	15.08	0.061
36.31	15.08	0.061
36.31	15.08	0.061
36.32	15.08	0.061
36.32	15.08	0.061
36.32	15.08	0.061
36.32	15.08	0.061
36.32	15.08	0.061
36.33	15.08	0.061
36.33	15.08	0.061
36.33	15.08	0.061
36.33	15.08	0.06
36.33	15.08	0.06
36.33	15.08	0.06
36.34	15.08	0.06
36.34	15.08	0.06
36.34	15.08	0.06
36.34	15.08	0.06
36.34	15.08	0.06
36.34	15.08	0.06
36.34	15.08	0.06
36.35	15.08	0.06
36.35	15.08	0.06
36.35	15.08	0.06
36.35	15.08	0.06
36.35	15.08	0.06
36.36	15.08	0.06
36.36	15.08	0.06
36.36	15.08	0.06
36.36	15.08	0.06
36.36	15.08	0.06
36.36	15.08	0.06
36.36	15.08	0.06
36.37	15.08	0.06
36.37	15.08	0.06
36.37	15.08	0.06
36.37	15.08	0.06
36.37	15.08	0.06
36.38	15.08	0.06
36.38	15.08	0.06
36.38	15.08	0.06
36.38	15.08	0.06
36.38	15.08	0.06
36.38	15.08	0.06
36.39	15.08	0.06
36.39	15.08	0.06
36.39	15.08	0.06
36.39	15.08	0.06
36.39	15.08	0.059
36.39	15.08	0.059
36.39	15.08	0.059
36.4	15.08	0.059
36.4	15.08	0.059
36.4	15.08	0.059
36.4	15.08	0.059
36.4	15.08	0.059
36.41	15.08	0.059
36.41	15.08	0.059
36.41	15.08	0.059
36.41	15.08	0.059
36.41	15.08	0.059
36.41	15.08	0.059
36.41	15.08	0.059
36.42	15.08	0.059
36.42	15.08	0.059
36.42	15.08	0.059
36.42	15.08	0.059
36.42	15.08	0.059
36.43	15.08	0.059
36.43	15.08	0.059
36.43	15.08	0.059
36.43	15.08	0.059
36.43	15.08	0.059
36.43	15.08	0.059
36.44	15.08	0.059
36.44	15.08	0.059
36.44	15.08	0.059
36.44	15.08	0.059
36.44	15.08	0.059
36.44	15.08	0.059
36.44	15.08	0.059
36.45	15.08	0.059
36.45	15.08	0.059
36.45	15.08	0.059
36.45	15.08	0.059
36.45	15.08	0.059
36.46	15.08	0.059
36.46	15.08	0.059
36.46	15.08	0.058
36.46	15.08	0.058
36.46	15.08	0.058
36.46	15.08	0.058
36.46	15.08	0.058
36.47	15.08	0.058
36.47	15.08	0.058
36.47	15.08	0.058
36.47	15.08	0.058
36.47	15.08	0.058
36.48	15.08	0.058
36.48	15.08	0.058
36.48	15.08	0.058
36.48	15.08	0.058
36.48	15.08	0.058
36.48	15.08	0.058
36.49	15.08	0.058
36.49	15.08	0.058
36.49	15.08	0.058
36.49	15.08	0.058
36.49	15.08	0.058
36.49	15.08	0.058
36.49	15.08	0.058
36.5	15.08	0.058
36.5	15.08	0.058
36.5	15.08	0.058
36.5	15.08	0.058
36.5	15.08	0.058
36.51	15.08	0.058
36.51	15.08	0.058
36.51	15.08	0.058
36.51	15.08	0.058
36.51	15.08	0.058
36.51	15.08	0.058
36.51	15.08	0.058
36.52	15.08	0.058
36.52	15.08	0.058
36.52	15.08	0.058
36.52	15.08	0.058
36.52	15.08	0.058
36.53	15.08	0.057
36.53	15.08	0.057
36.53	15.08	0.057
36.53	15.08	0.057
36.53	15.08	0.057
36.53	15.08	0.057
36.54	15.08	0.057
36.54	15.08	0.057
36.54	15.08	0.057
36.54	15.08	0.057
36.54	15.08	0.057
36.54	15.08	0.057
36.54	15.08	0.057
36.55	15.08	0.057
36.55	15.08	0.057
36.55	15.08	0.057
36.55	15.08	0.057
36.55	15.08	0.057
36.56	15.08	0.057
36.56	15.08	0.057
36.56	15.08	0.057
36.56	15.08	0.057
36.56	15.08	0.057
36.56	15.08	0.057
36.56	15.08	0.057
36.57	15.08	0.057
36.57	15.08	0.057
36.57	15.08	0.057
36.57	15.08	0.057
36.57	15.08	0.057
36.58	15.08	0.057
36.58	15.08	0.057
36.58	15.08	0.057
36.58	15.08	0.057
36.58	15.08	0.057
36.58	15.08	0.057
36.59	15.08	0.057
36.59	15.08	0.057
36.59	15.08	0.057
36.59	15.08	0.057
36.59	15.08	0.057
36.59	15.08	0.057
36.59	15.08	0.057
36.6	15.08	0.057
36.6	15.08	0.056
36.6	15.08	0.056
36.6	15.08	0.056
36.6	15.08	0.056
36.61	15.08	0.056
36.61	15.08	0.056
36.61	15.08	0.056
36.61	15.08	0.056
36.61	15.08	0.056
36.61	15.08	0.056
36.61	15.08	0.056
36.62	15.08	0.056
36.62	15.08	0.056
36.62	15.08	0.056
36.62	15.08	0.056
36.62	15.08	0.056
36.63	15.08	0.056
36.63	15.08	0.056
36.63	15.08	0.056
36.63	15.08	0.056
36.63	15.08	0.056
36.63	15.08	0.056
36.64	15.08	0.056
36.64	15.08	0.056
36.64	15.07	0.056
36.64	15.08	0.056
36.64	15.08	0.056
36.64	15.08	0.056
36.64	15.08	0.056
36.65	15.08	0.056
36.65	15.08	0.056
36.65	15.08	0.056
36.65	15.08	0.056
36.65	15.08	0.056
36.66	15.08	0.056
36.66	15.08	0.056
36.66	15.08	0.056
36.66	15.08	0.056
36.66	15.08	0.056
36.66	15.08	0.056
36.66	15.08	0.056
36.67	15.08	0.056
36.67	15.08	0.056
36.67	15.08	0.056
36.67	15.08	0.056
36.67	15.08	0.055
36.68	15.08	0.055
36.68	15.08	0.055
36.68	15.08	0.055
36.68	15.07	0.055
36.68	15.08	0.055
36.68	15.08	0.055
36.69	15.08	0.055
36.69	15.08	0.055
36.69	15.07	0.055
36.69	15.08	0.055
36.69	15.08	0.055
36.69	15.08	0.055
36.69	15.08	0.055
36.7	15.08	0.055
36.7	15.08	0.055
36.7	15.08	0.055
36.7	15.08	0.055
36.7	15.08	0.055
36.71	15.08	0.055
36.71	15.08	0.055
36.71	15.08	0.055
36.71	15.08	0.055
36.71	15.08	0.055
36.71	15.08	0.055
36.71	15.08	0.055
36.72	15.07	0.055
36.72	15.08	0.055
36.72	15.08	0.055
36.72	15.08	0.055
36.72	15.08	0.055
36.73	15.08	0.055
36.73	15.07	0.055
36.73	15.08	0.055
36.73	15.08	0.055
36.73	15.08	0.055
36.73	15.08	0.055
36.74	15.08	0.055
36.74	15.08	0.055
36.74	15.08	0.055
36.74	15.08	0.055
36.74	15.08	0.055
36.74	15.08	0.055
36.74	15.08	0.055
36.75	15.08	0.055
36.75	15.08	0.055
36.75	15.08	0.055
36.75	15.07	0.054
36.75	15.08	0.054
36.76	15.08	0.054
36.76	15.08	0.054
36.76	15.08	0.054
36.76	15.08	0.054
36.76	15.08	0.054
36.76	15.08	0.054
36.76	15.08	0.054
36.77	15.08	0.054
36.77	15.08	0.054
36.77	15.07	0.054
36.77	15.08	0.054
36.77	15.07	0.054
36.78	15.08	0.054
36.78	15.07	0.054
36.78	15.08	0.054
36.78	15.07	0.054
36.78	15.08	0.054
36.78	15.07	0.054
36.79	15.07	0.054
36.79	15.07	0.054
36.79	15.07	0.054
36.79	15.07	0.054
36.79	15.07	0.054
36.79	15.07	0.054
36.79	15.08	0.054
36.8	15.07	0.054
36.8	15.07	0.054
36.8	15.07	0.054
36.8	15.07	0.054
36.8	15.07	0.054
36.81	15.07	0.054
36.81	15.08	0.054
36.81	15.07	0.054
36.81	15.07	0.054
36.81	15.07	0.054
36.81	15.07	0.054
36.81	15.07	0.054
36.82	15.08	0.054
36.82	15.07	0.054
36.82	15.07	0.054
36.82	15.07	0.054
36.82	15.07	0.054
36.83	15.07	0.054
36.83	15.07	0.054
36.83	15.07	0.054
36.83	15.07	0.054
36.83	15.07	0.054
36.83	15.07	0.054
36.84	15.07	0.054
36.84	15.07	0.054
36.84	15.07	0.053
36.84	15.07	0.053
36.84	15.07	0.053
36.84	15.08	0.053
36.84	15.07	0.053
36.85	15.08	0.053
36.85	15.07	0.053
36.85	15.07	0.053
36.85	15.07	0.053
36.85	15.07	0.053
36.86	15.07	0.053
36.86	15.07	0.053
36.86	15.07	0.053
36.86	15.07	0.053
36.86	15.07	0.053
36.86	15.07	0.053
36.86	15.07	0.053
36.87	15.07	0.053
36.87	15.07	0.053
36.87	15.07	0.053
36.87	15.07	0.053
36.87	15.07	0.053
36.88	15.07	0.053
36.88	15.07	0.053
36.88	15.07	0.053
36.88	15.07	0.053
36.88	15.07	0.053
36.88	15.07	0.053
36.89	15.07	0.053
36.89	15.07	0.053
36.89	15.07	0.053
36.89	15.07	0.053
36.89	15.07	0.053
36.89	15.07	0.053
36.89	15.08	0.053
36.9	15.07	0.053
36.9	15.07	0.053
36.9	15.07	0.053
36.9	15.07	0.053
36.9	15.07	0.053
36.91	15.07	0.053
36.91	15.07	0.053
36.91	15.07	0.053
36.91	15.07	0.053
36.91	15.07	0.053
36.91	15.07	0.053
36.91	15.07	0.053
36.92	15.07	0.053
36.92	15.07	0.053
36.92	15.07	0.053
36.92	15.07	0.053
36.92	15.07	0.053
36.93	15.07	0.053
36.93	15.07	0.053
36.93	15.07	0.053
36.93	15.07	0.053
36.93	15.07	0.053
36.93	15.07	0.053
36.94	15.07	0.052
36.94	15.07	0.052
36.94	15.07	0.052
36.94	15.07	0.052
36.94	15.07	0.052
36.94	15.07	0.052
36.94	15.07	0.052
36.95	15.07	0.052
36.95	15.07	0.052
36.95	15.07	0.052
36.95	15.07	0.052
36.95	15.07	0.052
36.96	15.07	0.052
36.96	15.07	0.052
36.96	15.07	0.052
36.96	15.07	0.052
36.96	15.07	0.052
36.96	15.07	0.052
36.96	15.07	0.052
36.97	15.07	0.052
36.97	15.07	0.052
36.97	15.07	0.052
36.97	15.07	0.052
36.97	15.07	0.052
36.98	15.07	0.052
36.98	15.07	0.052
36.98	15.07	0.052
36.98	15.07	0.052
36.98	15.07	0.052
36.98	15.07	0.052
36.99	15.07	0.052
36.99	15.07	0.052
36.99	15.07	0.052
36.99	15.07	0.052
36.99	15.07	0.052
36.99	15.07	0.052
36.99	15.07	0.052
37	15.07	0.052
37	15.07	0.052
37	15.07	0.052
37	15.07	0.052
37	15.07	0.052
37.01	15.07	0.052
37.01	15.07	0.052
37.01	15.07	0.052
37.01	15.07	0.052
37.01	15.07	0.052
37.01	15.07	0.052
37.01	15.07	0.052
37.02	15.07	0.052
37.02	15.07	0.052
37.02	15.07	0.052
37.02	15.07	0.052
37.02	15.07	0.052
37.03	15.07	0.052
37.03	15.07	0.052
37.03	15.07	0.052
37.03	15.07	0.052
37.03	15.07	0.052
37.03	15.07	0.052
37.04	15.07	0.051
37.04	15.07	0.051
37.04	15.07	0.051
37.04	15.07	0.051
37.04	15.07	0.051
37.04	15.07	0.051
37.04	15.07	0.051
37.05	15.07	0.051
37.05	15.07	0.051
37.05	15.07	0.051
37.05	15.07	0.051
37.05	15.07	0.051
37.06	15.07	0.051
37.06	15.07	0.051
37.06	15.07	0.051
37.06	15.07	0.051
37.06	15.07	0.051
37.06	15.07	0.051
37.06	15.07	0.051
37.07	15.07	0.051
37.07	15.07	0.051
37.07	15.07	0.051
37.07	15.07	0.051
37.07	15.07	0.051
37.08	15.07	0.051
37.08	15.07	0.051
37.08	15.07	0.051
37.08	15.07	0.051
37.08	15.07	0.051
37.08	15.07	0.051
37.09	15.07	0.051
37.09	15.07	0.051
37.09	15.07	0.051
37.09	15.07	0.051
37.09	15.07	0.051
37.09	15.07	0.051
37.09	15.07	0.051
37.1	15.07	0.051
37.1	15.07	0.051
37.1	15.07	0.051
37.1	15.07	0.051
37.1	15.07	0.051
37.11	15.07	0.051
37.11	15.07	0.051
37.11	15.07	0.051
37.11	15.07	0.051
37.11	15.07	0.051
37.11	15.07	0.051
37.11	15.07	0.051
37.12	15.07	0.051
37.12	15.07	0.051
37.12	15.07	0.051
37.12	15.07	0.051
37.12	15.07	0.051
37.13	15.07	0.051
37.13	15.07	0.051
37.13	15.07	0.051
37.13	15.07	0.051
37.13	15.07	0.051
37.13	15.07	0.051
37.14	15.07	0.051
37.14	15.07	0.051
37.14	15.07	0.051
37.14	15.07	0.051
37.14	15.07	0.051
37.14	15.07	0.051
37.14	15.07	0.051
37.15	15.07	0.051
37.15	15.07	0.05
37.15	15.07	0.05
37.15	15.07	0.05
37.15	15.07	0.05
37.16	15.07	0.05
37.16	15.07	0.05
37.16	15.07	0.05
37.16	15.07	0.05
37.16	15.07	0.05
37.16	15.07	0.05
37.16	15.07	0.05
37.17	15.07	0.05
37.17	15.07	0.05
37.17	15.07	0.05
37.17	15.07	0.05
37.17	15.07	0.05
37.18	15.07	0.05
37.18	15.07	0.05
37.18	15.07	0.05
37.18	15.07	0.05
37.18	15.07	0.05
37.18	15.07	0.05
37.19	15.07	0.05
37.19	15.07	0.05
37.19	15.07	0.05
37.19	15.07	0.05
37.19	15.07	0.05
37.19	15.07	0.05
37.19	15.07	0.05
37.2	15.07	0.05
37.2	15.07	0.05
37.2	15.07	0.05
37.2	15.07	0.05
37.2	15.07	0.05
37.21	15.07	0.05
37.21	15.07	0.05
37.21	15.07	0.05
37.21	15.07	0.05
37.21	15.07	0.05
37.21	15.07	0.05
37.21	15.07	0.05
37.22	15.07	0.05
37.22	15.07	0.05
37.22	15.07	0.05
37.22	15.07	0.05
37.22	15.07	0.05
37.23	15.07	0.05
37.23	15.07	0.05
37.23	15.07	0.05
37.23	15.07	0.05
37.23	15.07	0.05
37.23	15.07	0.05
37.24	15.07	0.05
37.24	15.07	0.05
37.24	15.07	0.05
37.24	15.07	0.05
37.24	15.07	0.05
37.24	15.07	0.05
37.24	15.07	0.05
37.25	15.07	0.05
37.25	15.07	0.05
37.25	15.07	0.05
37.25	15.07	0.05
37.25	15.07	0.05
37.26	15.07	0.05
37.26	15.07	0.05
37.26	15.07	0.05
37.26	15.07	0.05
37.26	15.07	0.05
37.26	15.07	0.05
37.26	15.07	0.05
37.27	15.07	0.05
37.27	15.07	0.05
37.27	15.07	0.05
37.27	15.07	0.049
37.27	15.07	0.049
37.28	15.07	0.049
37.28	15.07	0.049
37.28	15.07	0.049
37.28	15.07	0.049
37.28	15.07	0.049
37.28	15.07	0.049
37.29	15.07	0.049
37.29	15.07	0.049
37.29	15.07	0.049
37.29	15.07	0.049
37.29	15.07	0.049
37.29	15.07	0.049
37.29	15.07	0.049
37.3	15.07	0.049
37.3	15.07	0.049
37.3	15.07	0.049
37.3	15.07	0.049
37.3	15.07	0.049
37.31	15.07	0.049
37.31	15.07	0.049
37.31	15.07	0.049
37.31	15.07	0.049
37.31	15.07	0.049
37.31	15.07	0.049
37.31	15.07	0.049
37.32	15.07	0.049
37.32	15.07	0.049
37.32	15.07	0.049
37.32	15.07	0.049
37.32	15.07	0.049
37.33	15.07	0.049
37.33	15.07	0.049
37.33	15.07	0.049
37.33	15.07	0.049
37.33	15.07	0.049
37.33	15.07	0.049
37.34	15.07	0.049
37.34	15.07	0.049
37.34	15.07	0.049
37.34	15.07	0.049
37.34	15.07	0.049
37.34	15.07	0.049
37.34	15.07	0.049
37.35	15.07	0.049
37.35	15.07	0.049
37.35	15.07	0.049
37.35	15.07	0.049
37.35	15.07	0.049
37.36	15.07	0.049
37.36	15.07	0.049
37.36	15.07	0.049
37.36	15.07	0.049
37.36	15.07	0.049
37.36	15.07	0.049
37.36	15.07	0.049
37.37	15.07	0.049
37.37	15.07	0.049
37.37	15.07	0.049
37.37	15.07	0.049
37.37	15.07	0.049
37.38	15.07	0.049
37.38	15.07	0.049
37.38	15.07	0.049
37.38	15.07	0.049
37.38	15.07	0.049
37.38	15.07	0.049
37.39	15.07	0.049
37.39	15.07	0.049
37.39	15.07	0.049
37.39	15.07	0.049
37.39	15.07	0.049
37.39	15.07	0.049
37.39	15.07	0.049
37.4	15.07	0.049
37.4	15.07	0.048
37.4	15.07	0.048
37.4	15.07	0.048
37.4	15.07	0.048
37.41	15.07	0.048
37.41	15.07	0.048
37.41	15.07	0.048
37.41	15.07	0.048
37.41	15.07	0.048
37.41	15.07	0.048
37.41	15.07	0.048
37.42	15.07	0.048
37.42	15.07	0.048
37.42	15.07	0.048
37.42	15.07	0.048
37.42	15.07	0.048
37.43	15.07	0.048
37.43	15.07	0.048
37.43	15.07	0.048
37.43	15.07	0.048
37.43	15.07	0.048
37.43	15.07	0.048
37.44	15.07	0.048
37.44	15.07	0.048
37.44	15.07	0.048
37.44	15.07	0.048
37.44	15.07	0.048
37.44	15.07	0.048
37.44	15.07	0.048
37.45	15.07	0.048
37.45	15.07	0.048
37.45	15.07	0.048
37.45	15.07	0.048
37.45	15.07	0.048
37.46	15.07	0.048
37.46	15.07	0.048
37.46	15.07	0.048
37.46	15.07	0.048
37.46	15.07	0.048
37.46	15.07	0.048
37.46	15.07	0.048
37.47	15.07	0.048
37.47	15.07	0.048
37.47	15.07	0.048
37.47	15.07	0.048
37.47	15.07	0.048
37.48	15.07	0.048
37.48	15.07	0.048
37.48	15.07	0.048
37.48	15.07	0.048
37.48	15.07	0.048
37.48	15.07	0.048
37.49	15.07	0.048
37.49	15.07	0.048
37.49	15.07	0.048
37.49	15.07	0.048
37.49	15.07	0.048
37.49	15.07	0.048
37.49	15.07	0.048
37.5	15.07	0.048
37.5	15.07	0.048
37.5	15.07	0.048
37.5	15.07	0.048
37.5	15.07	0.048
37.51	15.07	0.048
37.51	15.07	0.048
37.51	15.07	0.048
37.51	15.07	0.048
37.51	15.07	0.048
37.51	15.07	0.048
37.51	15.07	0.048
37.52	15.07	0.048
37.52	15.07	0.048
37.52	15.07	0.048
37.52	15.07	0.048
37.52	15.07	0.048
37.53	15.07	0.048
37.53	15.07	0.048
37.53	15.07	0.048
37.53	15.07	0.048
37.53	15.07	0.048
37.53	15.07	0.048
37.54	15.07	0.048
37.54	15.07	0.048
37.54	15.07	0.047
37.54	15.07	0.047
37.54	15.07	0.047
37.54	15.07	0.047
37.54	15.07	0.047
37.55	15.07	0.047
37.55	15.07	0.047
37.55	15.07	0.047
37.55	15.07	0.047
37.55	15.07	0.047
37.56	15.07	0.047
37.56	15.07	0.047
37.56	15.07	0.047
37.56	15.07	0.047
37.56	15.07	0.047
37.56	15.07	0.047
37.56	15.07	0.047
37.57	15.07	0.047
37.57	15.07	0.047
37.57	15.07	0.047
37.57	15.07	0.047
37.57	15.07	0.047
37.58	15.07	0.047
37.58	15.07	0.047
37.58	15.07	0.047
37.58	15.07	0.047
37.58	15.07	0.047
37.58	15.07	0.047
37.59	15.07	0.047
37.59	15.07	0.047
37.59	15.07	0.047
37.59	15.07	0.047
37.59	15.07	0.047
37.59	15.07	0.047
37.59	15.07	0.047
37.6	15.07	0.047
37.6	15.07	0.047
37.6	15.07	0.047
37.6	15.07	0.047
37.6	15.07	0.047
37.61	15.07	0.047
37.61	15.07	0.047
37.61	15.07	0.047
37.61	15.07	0.047
37.61	15.07	0.047
37.61	15.07	0.047
37.61	15.07	0.047
37.62	15.07	0.047
37.62	15.07	0.047
37.62	15.07	0.047
37.62	15.07	0.047
37.62	15.07	0.047
37.63	15.07	0.047
37.63	15.07	0.047
37.63	15.07	0.047
37.63	15.07	0.047
37.63	15.07	0.047
37.63	15.07	0.047
37.64	15.07	0.047
37.64	15.07	0.047
37.64	15.07	0.047
37.64	15.07	0.047
37.64	15.07	0.047
37.64	15.07	0.047
37.64	15.07	0.047
37.65	15.07	0.047
37.65	15.07	0.047
37.65	15.07	0.047
37.65	15.07	0.047
37.65	15.07	0.047
37.66	15.07	0.047
37.66	15.07	0.047
37.66	15.07	0.047
37.66	15.07	0.047
37.66	15.07	0.047
37.66	15.07	0.047
37.66	15.07	0.047
37.67	15.07	0.047
37.67	15.07	0.047
37.67	15.07	0.047
37.67	15.07	0.047
37.67	15.07	0.047
37.68	15.07	0.047
37.68	15.07	0.047
37.68	15.07	0.047
37.68	15.07	0.047
37.68	15.07	0.047
37.68	15.07	0.047
37.69	15.07	0.047
37.69	15.07	0.046
37.69	15.07	0.046
37.69	15.07	0.046
37.69	15.07	0.046
37.69	15.07	0.046
37.69	15.07	0.046
37.7	15.07	0.046
37.7	15.07	0.046
37.7	15.07	0.046
37.7	15.07	0.046
37.7	15.07	0.046
37.71	15.07	0.046
37.71	15.07	0.046
37.71	15.07	0.046
37.71	15.07	0.046
37.71	15.07	0.046
37.71	15.07	0.046
37.71	15.07	0.046
37.72	15.07	0.046
37.72	15.07	0.046
37.72	15.07	0.046
37.72	15.07	0.046
37.72	15.07	0.046
37.73	15.07	0.046
37.73	15.07	0.046
37.73	15.07	0.046
37.73	15.07	0.046
37.73	15.07	0.046
37.73	15.07	0.046
37.74	15.07	0.046
37.74	15.07	0.046
37.74	15.07	0.046
37.74	15.07	0.046
37.74	15.07	0.046
37.74	15.07	0.046
37.74	15.07	0.046
37.75	15.07	0.046
37.75	15.07	0.046
37.75	15.07	0.046
37.75	15.07	0.046
37.75	15.07	0.046
37.76	15.07	0.046
37.76	15.07	0.046
37.76	15.07	0.046
37.76	15.07	0.046
37.76	15.07	0.046
37.76	15.07	0.046
37.76	15.07	0.046
37.77	15.07	0.046
37.77	15.07	0.046
37.77	15.07	0.046
37.77	15.07	0.046
37.77	15.07	0.046
37.78	15.07	0.046
37.78	15.07	0.046
37.78	15.07	0.046
37.78	15.07	0.046
37.78	15.07	0.046
37.78	15.07	0.046
37.79	15.07	0.046
37.79	15.07	0.046
37.79	15.07	0.046
37.79	15.07	0.046
37.79	15.07	0.046
37.79	15.07	0.046
37.79	15.07	0.046
37.8	15.07	0.046
37.8	15.07	0.046
37.8	15.07	0.046
37.8	15.07	0.046
37.8	15.07	0.046
37.81	15.07	0.046
37.81	15.07	0.046
37.81	15.07	0.046
37.81	15.07	0.046
37.81	15.07	0.046
37.81	15.07	0.046
37.81	15.07	0.046
37.82	15.07	0.046
37.82	15.07	0.046
37.82	15.07	0.046
37.82	15.07	0.046
37.82	15.07	0.046
37.83	15.07	0.046
37.83	15.07	0.046
37.83	15.07	0.046
37.83	15.07	0.046
37.83	15.07	0.046
37.83	15.07	0.046
37.84	15.07	0.046
37.84	15.07	0.046
37.84	15.07	0.046
37.84	15.07	0.046
37.84	15.07	0.046
37.84	15.07	0.046
37.84	15.07	0.046
37.85	15.07	0.046
37.85	15.07	0.046
37.85	15.07	0.046
37.85	15.07	0.046
37.85	15.07	0.046
37.86	15.07	0.046
37.86	15.07	0.046
37.86	15.07	0.046
37.86	15.07	0.046
37.86	15.07	0.046
37.86	15.07	0.046
37.86	15.07	0.046
37.87	15.07	0.046
37.87	15.07	0.046
37.87	15.07	0.046
37.87	15.07	0.046
37.87	15.07	0.045
37.88	15.07	0.045
37.88	15.07	0.045
37.88	15.07	0.045
37.88	15.07	0.045
37.88	15.07	0.045
37.88	15.07	0.045
37.89	15.07	0.045
37.89	15.07	0.045
37.89	15.07	0.045
37.89	15.07	0.045
37.89	15.07	0.045
37.89	15.07	0.045
37.89	15.07	0.045
37.9	15.07	0.045
37.9	15.07	0.045
37.9	15.07	0.045
37.9	15.07	0.045
37.9	15.07	0.045
37.91	15.07	0.045
37.91	15.07	0.045
37.91	15.07	0.045
37.91	15.07	0.045
37.91	15.07	0.045
37.91	15.07	0.045
37.91	15.07	0.045
37.92	15.07	0.045
37.92	15.07	0.045
37.92	15.07	0.045
37.92	15.07	0.045
37.92	15.07	0.045
37.93	15.07	0.045
37.93	15.07	0.045
37.93	15.07	0.045
37.93	15.07	0.045
37.93	15.07	0.045
37.93	15.07	0.045
37.94	15.07	0.045
37.94	15.07	0.045
37.94	15.07	0.045
37.94	15.07	0.045
37.94	15.07	0.045
37.94	15.07	0.045
37.94	15.07	0.045
37.95	15.07	0.045
37.95	15.07	0.045
37.95	15.07	0.045
37.95	15.07	0.045
37.95	15.07	0.045
37.96	15.07	0.045
37.96	15.07	0.045
37.96	15.07	0.045
37.96	15.07	0.045
37.96	15.07	0.045
37.96	15.07	0.045
37.96	15.07	0.045
37.97	15.07	0.045
37.97	15.07	0.045
37.97	15.07	0.045
37.97	15.07	0.045
37.97	15.07	0.045
37.98	15.07	0.045
37.98	15.07	0.045
37.98	15.07	0.045
37.98	15.07	0.045
37.98	15.07	0.045
37.98	15.07	0.045
37.99	15.07	0.045
37.99	15.07	0.045
37.99	15.07	0.045
37.99	15.07	0.045
37.99	15.07	0.045
37.99	15.07	0.045
37.99	15.07	0.045
38	15.07	0.045
38	15.07	0.045
38	15.07	0.045
38	15.07	0.045
38	15.07	0.045
38.01	15.07	0.045
38.01	15.07	0.045
38.01	15.07	0.045
38.01	15.07	0.045
38.01	15.07	0.045
38.01	15.07	0.045
38.01	15.07	0.045
38.02	15.07	0.045
38.02	15.07	0.045
38.02	15.07	0.045
38.02	15.07	0.045
38.02	15.07	0.045
38.03	15.07	0.045
38.03	15.07	0.045
38.03	15.07	0.045
38.03	15.07	0.045
38.03	15.07	0.045
38.03	15.07	0.045
38.04	15.07	0.045
38.04	15.07	0.045
38.04	15.07	0.045
38.04	15.07	0.045
38.04	15.07	0.045
38.04	15.07	0.045
38.04	15.07	0.045
38.05	15.07	0.045
38.05	15.07	0.045
38.05	15.07	0.045
38.05	15.07	0.045
38.05	15.07	0.045
38.06	15.07	0.045
38.06	15.07	0.045
38.06	15.07	0.045
38.06	15.07	0.045
38.06	15.07	0.045
38.06	15.07	0.045
38.06	15.07	0.045
38.07	15.07	0.045
38.07	15.07	0.045
38.07	15.07	0.045
38.07	15.07	0.045
38.07	15.07	0.045
38.08	15.07	0.045
38.08	15.07	0.045
38.08	15.07	0.045
38.08	15.07	0.045
38.08	15.07	0.044
38.08	15.07	0.044
38.09	15.07	0.044
38.09	15.07	0.044
38.09	15.07	0.044
38.09	15.07	0.044
38.09	15.07	0.044
38.09	15.07	0.044
38.09	15.07	0.044
38.1	15.07	0.044
38.1	15.07	0.044
38.1	15.07	0.044
38.1	15.07	0.044
38.1	15.07	0.044
38.11	15.07	0.044
38.11	15.07	0.044
38.11	15.07	0.044
38.11	15.07	0.044
38.11	15.07	0.044
38.11	15.07	0.044
38.11	15.07	0.044
38.12	15.07	0.044
38.12	15.07	0.044
38.12	15.07	0.044
38.12	15.07	0.044
38.12	15.07	0.044
38.13	15.07	0.044
38.13	15.07	0.044
38.13	15.07	0.044
38.13	15.07	0.044
38.13	15.07	0.044
38.13	15.07	0.044
38.14	15.07	0.044
38.14	15.07	0.044
38.14	15.07	0.044
38.14	15.07	0.044
38.14	15.07	0.044
38.14	15.07	0.044
38.14	15.07	0.044
38.15	15.07	0.044
38.15	15.07	0.044
38.15	15.07	0.044
38.15	15.07	0.044
38.15	15.07	0.044
38.16	15.07	0.044
38.16	15.07	0.044
38.16	15.07	0.044
38.16	15.07	0.044
38.16	15.07	0.044
38.16	15.07	0.044
38.16	15.07	0.044
38.17	15.07	0.044
38.17	15.07	0.044
38.17	15.07	0.044
38.17	15.07	0.044
38.17	15.07	0.044
38.18	15.07	0.044
38.18	15.07	0.044
38.18	15.07	0.044
38.18	15.07	0.044
38.18	15.07	0.044
38.18	15.07	0.044
38.19	15.07	0.044
38.19	15.07	0.044
38.19	15.07	0.044
38.19	15.07	0.044
38.19	15.07	0.044
38.19	15.07	0.044
38.19	15.07	0.044
38.2	15.07	0.044
38.2	15.07	0.044
38.2	15.07	0.044
38.2	15.07	0.044
38.2	15.07	0.044
38.21	15.07	0.044
38.21	15.07	0.044
38.21	15.07	0.044
38.21	15.07	0.044
38.21	15.07	0.044
38.21	15.07	0.044
38.21	15.07	0.044
38.22	15.07	0.044
38.22	15.07	0.044
38.22	15.07	0.044
38.22	15.07	0.044
38.22	15.07	0.044
38.23	15.07	0.044
38.23	15.07	0.044
38.23	15.07	0.044
38.23	15.07	0.044
38.23	15.07	0.044
38.23	15.07	0.044
38.24	15.07	0.044
38.24	15.07	0.044
38.24	15.07	0.044
38.24	15.07	0.044
38.24	15.07	0.044
38.24	15.07	0.044
38.24	15.07	0.044
38.25	15.07	0.044
38.25	15.07	0.044
38.25	15.07	0.044
38.25	15.07	0.044
38.25	15.07	0.044
38.26	15.07	0.044
38.26	15.07	0.044
38.26	15.07	0.044
38.26	15.07	0.044
38.26	15.07	0.044
38.26	15.07	0.044
38.26	15.07	0.044
38.27	15.07	0.044
38.27	15.07	0.044
38.27	15.07	0.044
38.27	15.07	0.044
38.27	15.07	0.044
38.28	15.07	0.044
38.28	15.07	0.044
38.28	15.07	0.044
38.28	15.07	0.044
38.28	15.07	0.044
38.28	15.07	0.044
38.29	15.07	0.044
38.29	15.07	0.044
38.29	15.07	0.044
38.29	15.07	0.044
38.29	15.07	0.044
38.29	15.07	0.044
38.29	15.07	0.044
38.3	15.07	0.044
38.3	15.07	0.044
38.3	15.07	0.044
38.3	15.07	0.044
38.3	15.07	0.044
38.31	15.07	0.044
38.31	15.07	0.044
38.31	15.07	0.044
38.31	15.07	0.044
38.31	15.07	0.044
38.31	15.07	0.044
38.31	15.07	0.044
38.32	15.07	0.043
38.32	15.07	0.043
38.32	15.07	0.043
38.32	15.07	0.043
38.32	15.07	0.043
38.33	15.07	0.043
38.33	15.07	0.043
38.33	15.07	0.043
[truncated: 52,004 more rows]
