# Supplementary material for: Kinetics Crystallization and Polymorphism of Cocoa Butter throughout the Spontaneous Fermentation Process
Source: Foods. 2022 Jun 15;11(12):1769. doi: 10.3390/foods11121769 (PMC9222970; doi:10.3390/foods11121769)
Supplement: Supplementary file 1 [file foods-11-01769-s001.zip › Table S1-1,3-dipalmitoyl-2-oleoylglycerol-Standard kinetics at 15.xls]

## Sheet: Details
Filename	1,3-dipalmitoyl-2-oleoylglycerol-Standard-cinetica(1)
Instrument name	DSC2A-02010 (192.168.10.2)
Operator	Marleni
rundate	25/03/2022
Sample name	1,3-dipalmitoyl-2-oleoylglycerol-Standard-cinetica
proceduresegments	Data On ; Jump 60.00 °C; Isothermal 20.0 min; Ramp 3.00 °C/min to 15.00 °C; Isothermal 90.0 min; Ramp 5.00 °C/min to 60.00 °C; Isothermal 20.0 min; Ramp 3.00 °C/min to 16.00 °C; Isothermal 90.0 min; Ramp 5.00 °C/min to 60.00 °C; Isothermal 20.0 min; Ramp 3.00 °C/min to 17.00 °C; Isothermal 120.0 min; Ramp 5.00 °C/min to 60.00 °C; Isothermal 20.0 min; Ramp 3.00 °C/min to 18.00 °C; Isothermal 150.0…
[File Parameters]
Run date	25/03/2022 21:27:59
Trios version	5.3.0.48151
Original File Name	C:\ProgramData\TA Instruments\TRIOS\Data\1,3-dipalmitoyl-2-oleoylglycerol-Standard-cinetica(1).tri
Current File Name	G:\MANUEL\INVESTIGACION\DOCTORADO\CURSOS\SEMINARIO DE TESIS\DSC\Data_cristalizacion isotermica\1,3-dipalmitoyl-2-oleoylglycerol-Standard-cinetica(1).tri
[Procedure]
Procedure Name
Sample Name	1,3-dipalmitoyl-2-oleoylglycerol-Standard-cinetica
Sample Mass	5.85 mg
Reference Sample Mass	0 mg
Pan Mass	19.99 mg
Pan Number	27
Reference Pan Mass	19.96 mg
Reference Pan Number	9
Pan Type	Aluminum
Comments	Codigo de muestra: Estandar de triglicerido de la manteca de cacao
Project Name	Cinetica de cristalizaciòn de CB - fermentaciòn
Operator	Marleni
Test	Custom
Unload Max Temperature	20
Unload Min Temperature	20
Load Max Temperature	20
Load Min Temperature	20
Stop on Gas Flow Error	Yes
[Signal List]
Signal #1	Time (min)
Signal #2	Temperature (°C)
Signal #3	Heat Flow (mW)
Signal #4	Delta T (µV)
Signal #5	Delta Tzero (µV)
Signal #6	Tzero Temperature (°C)
Signal #7	Cell Purge (mL/min)
Signal #8	Heater Temp (°C)
Signal #9	Power Delivered (W)
Signal #10	Reference Junction Temperature (°C)
Signal #11	Flange Temperature (°C)
Signal #12	Heat Flow Phase (rad)
Signal #13	Total Heat Capacity (J/°C)
Signal #14	Heat Capacity (J/°C)
[Configuration]
Company Name	UNIVERSIDAD TORIBIO RODRIGUEZ DE MENDOZA
Instrument Name	DSC2A-02010
Instrument Type	DSC2500
Serial Number	DSC2A-02010
IP	192.168.10.2
Location of Instrument	Manufacturing Test
DisplayType	TianmaV2
Sample Interval	0.1 s/pt
Selected Heat Flow	T4P
Exotherm Direction	Up
Cell Serial	DRC2-04225
Lid Type	Standard
Cooler	RCS 40
Leave Cooler on at End of Sequence	On
Gas 2	Air
Gas Selected	Channel 1
Flow Rate	50 mL/min
Secondary Purge	Off
Licensed Heat Flow	Heat Flow T4P
Modulation Licensed	Yes
[Versions]
Common IDD Version	1
Cortex Version	VER 2.10.2.31
Driver	5.0.0.6
GDM Version	1.0.3.3
TouchscreenVersion	1.0.3.1795
FEP Version	1.2.1.21
FEP Bootloader	2.0.0.5
AutoSampler Version	2.1.2.1
Auto Sampler Bootloader	2.0.0.5
FCM Version	1.1.0.3
FCM Bootloader	2.0.0.5
[Experiment Logs]
Experiment Log Entry # 1	Air Cool is off.
Experiment Log Entry # 3	Data On set to 1
Experiment Log Entry # 5	Jump Segment 60 (C) Started
Experiment Log Entry # 7	Isothermal Segment 20 min started
Experiment Log Entry # 9	Ramp Segment 3 C/min to 15 Started
Experiment Log Entry # 11	Isothermal Segment 90 min started
Experiment Log Entry # 13	Ramp Segment 5 C/min to 60 Started
Experiment Log Entry # 15	Isothermal Segment 20 min started
Experiment Log Entry # 17	Ramp Segment 3 C/min to 16 Started
Experiment Log Entry # 19	Isothermal Segment 90 min started
Experiment Log Entry # 21	Auto sampler has detected that GDM has gone offline
Experiment Log Entry # 23	Ramp Segment 5 C/min to 60 Started
Experiment Log Entry # 25	Isothermal Segment 20 min started
Experiment Log Entry # 27	Ramp Segment 3 C/min to 17 Started
Experiment Log Entry # 29	Isothermal Segment 120 min started
Experiment Log Entry # 31	Ramp Segment 5 C/min to 60 Started
Experiment Log Entry # 33	Isothermal Segment 20 min started
Experiment Log Entry # 35	Ramp Segment 3 C/min to 18 Started
Experiment Log Entry # 37	Isothermal Segment 150 min started
Experiment Log Entry # 39	Ramp Segment 5 C/min to 60 Started
Experiment Log Entry # 41	Isothermal Segment 20 min started
Experiment Log Entry # 43	Ramp Segment 3 C/min to 19 Started
Experiment Log Entry # 45	Isothermal Segment 180 min started
Experiment Log Entry # 47	Ramp Segment 5 C/min to 60 Started
Experiment Log Entry # 49	Data On set to 0
[Method Log]
Method Log Entry # 1	Data On
Method Log Entry # 2	Jump 60 °C
Method Log Entry # 3	Isothermal 20 minutes
Method Log Entry # 4	(Ramp 1580848) Ramp 3 °C/minute to 15 °C
Method Log Entry # 5	Isothermal 90 minutes
Method Log Entry # 6	(Ramp 1580850) Ramp 5 °C/minute to 60 °C
Method Log Entry # 7	Isothermal 20 minutes
Method Log Entry # 8	(Ramp 1580852) Ramp 3 °C/minute to 16 °C
Method Log Entry # 9	Isothermal 90 minutes
Method Log Entry # 10	(Ramp 1580854) Ramp 5 °C/minute to 60 °C
Method Log Entry # 11	Isothermal 20 minutes
Method Log Entry # 12	(Ramp 1580856) Ramp 3 °C/minute to 17 °C
Method Log Entry # 13	Isothermal 120 minutes
Method Log Entry # 14	(Ramp 1580858) Ramp 5 °C/minute to 60 °C
Method Log Entry # 15	Isothermal 20 minutes
Method Log Entry # 16	(Ramp 1580860) Ramp 3 °C/minute to 18 °C
Method Log Entry # 17	Isothermal 150 minutes
Method Log Entry # 18	(Ramp 1580862) Ramp 5 °C/minute to 60 °C
Method Log Entry # 19	Isothermal 20 minutes
Method Log Entry # 20	(Ramp 1580864) Ramp 3 °C/minute to 19 °C
Method Log Entry # 21	Isothermal 180 minutes
Method Log Entry # 22	(Ramp 1580866) Ramp 5 °C/minute to 60 °C
Method Log Entry # 23	Data Off
Cell Serial	DRC2-04225
[T1 Calibration]
Date Applied	19/08/2021 09:48:33
Slope	0.000790834
Offset	-1.38644
Initial Temperature	98.2438
GUID	68579040-c390-4e5d-ab48-661ba4b9895f
[TZero Calibration]
Date Applied	2021-09-11 07:13:14
Description	From -38.843 °C to 398.273 °C at 10.000°C/min
Gas Type	Nitrogen
Pan Type	None
Source Files 1	C:\ProgramData\TA Instruments\TRIOS\Data\Safiro.tri
Source Files 2	C:\ProgramData\TA Instruments\TRIOS\Data\Safiro(1).tri
Delta T Offset	-1.38432
Delta T Slope	0.000742799
Delta T0 Offset	2.31432
Delta T0 Slope	0.0134889
[Temperature Calibration]
Date Applied	2021-09-11 11:02:22
Description	From 106.590 °C to 186.590 °C at 10.000°C/min
Gas Type	Nitrogen
Pan Type	Tzero Aluminum
Source Files 1	C:\ProgramData\TA Instruments\TRIOS\Data\Indium(2).tri
Measured 1	157.802
Known 1	156.598
[Cell Constant Calibration]
Date Applied	2021-09-11 10:20:30
Description	From 106.590 °C to 186.590 °C at 10.000°C/min
Gas Type	Nitrogen
Pan Type	Tzero Aluminum
Source Files 1	C:\ProgramData\TA Instruments\TRIOS\Data\Indium.tri
T4P KCell	1.0574
Onset Slope	-47.38266 mW/°C
[Direct Cp Calibration]
(Not Applied)
[Rev Cp Calibration]
(Not Applied)

## Sheet: Isothermal 90.0 min
Table S1. Isothermal crystallization data at 15 °C
Isothermal 90.0 min
Time	Temperature	Heat Flow (Normalized)
min	°C	W/g
35	15.43	0.098
35	15.42	0.098
35.01	15.42	0.098
35.01	15.41	0.098
35.01	15.41	0.098
35.01	15.4	0.098
35.01	15.4	0.098
35.01	15.39	0.098
35.01	15.39	0.098
35.02	15.38	0.098
35.02	15.38	0.098
35.02	15.37	0.098
35.02	15.37	0.098
35.02	15.36	0.098
35.03	15.36	0.098
35.03	15.35	0.098
35.03	15.35	0.098
35.03	15.34	0.098
35.03	15.34	0.098
35.03	15.33	0.098
35.04	15.33	0.098
35.04	15.32	0.098
35.04	15.32	0.098
35.04	15.32	0.098
35.04	15.31	0.098
35.04	15.3	0.098
35.04	15.3	0.098
35.05	15.3	0.098
35.05	15.29	0.098
35.05	15.29	0.098
35.05	15.28	0.098
35.05	15.28	0.098
35.06	15.27	0.098
35.06	15.27	0.098
35.06	15.26	0.098
35.06	15.26	0.098
35.06	15.26	0.098
35.06	15.25	0.098
35.06	15.25	0.098
35.07	15.24	0.098
35.07	15.24	0.098
35.07	15.24	0.098
35.07	15.23	0.098
35.07	15.23	0.098
35.08	15.23	0.098
35.08	15.22	0.098
35.08	15.22	0.098
35.08	15.22	0.098
35.08	15.21	0.098
35.08	15.21	0.098
35.09	15.21	0.098
35.09	15.2	0.098
35.09	15.2	0.098
35.09	15.2	0.098
35.09	15.19	0.098
35.09	15.19	0.098
35.09	15.19	0.098
35.1	15.19	0.098
35.1	15.18	0.098
35.1	15.18	0.098
35.1	15.18	0.098
35.1	15.17	0.098
35.11	15.17	0.098
35.11	15.17	0.098
35.11	15.17	0.098
35.11	15.17	0.098
35.11	15.16	0.097
35.11	15.16	0.097
35.11	15.16	0.096
35.12	15.16	0.096
35.12	15.16	0.095
35.12	15.15	0.095
35.12	15.15	0.094
35.12	15.15	0.093
35.13	15.15	0.092
35.13	15.15	0.091
35.13	15.15	0.09
35.13	15.14	0.089
35.13	15.14	0.088
35.13	15.14	0.086
35.14	15.14	0.085
35.14	15.14	0.084
35.14	15.14	0.083
35.14	15.14	0.082
35.14	15.14	0.081
35.14	15.13	0.08
35.14	15.13	0.079
35.15	15.13	0.078
35.15	15.13	0.077
35.15	15.13	0.075
35.15	15.13	0.074
35.15	15.13	0.073
35.16	15.13	0.072
35.16	15.13	0.071
35.16	15.13	0.07
35.16	15.13	0.069
35.16	15.12	0.068
35.16	15.12	0.067
35.16	15.12	0.066
35.17	15.12	0.065
35.17	15.12	0.064
35.17	15.12	0.063
35.17	15.12	0.062
35.17	15.12	0.061
35.18	15.12	0.06
35.18	15.12	0.059
35.18	15.12	0.058
35.18	15.12	0.057
35.18	15.12	0.056
35.18	15.12	0.056
35.19	15.12	0.055
35.19	15.11	0.054
35.19	15.11	0.053
35.19	15.11	0.052
35.19	15.11	0.051
35.19	15.11	0.05
35.19	15.11	0.049
35.2	15.11	0.048
35.2	15.11	0.048
35.2	15.11	0.047
35.2	15.11	0.046
35.2	15.11	0.045
35.21	15.11	0.044
35.21	15.11	0.043
35.21	15.11	0.042
35.21	15.11	0.042
35.21	15.11	0.041
35.21	15.11	0.041
35.21	15.11	0.04
35.22	15.11	0.04
35.22	15.11	0.039
35.22	15.11	0.039
35.22	15.11	0.038
35.22	15.1	0.038
35.23	15.1	0.037
35.23	15.1	0.037
35.23	15.1	0.036
35.23	15.1	0.035
35.23	15.1	0.035
35.23	15.1	0.034
35.24	15.1	0.033
35.24	15.1	0.033
35.24	15.1	0.033
35.24	15.1	0.033
35.24	15.1	0.032
35.24	15.1	0.032
35.24	15.1	0.031
35.25	15.1	0.031
35.25	15.1	0.03
35.25	15.1	0.03
35.25	15.1	0.029
35.25	15.1	0.029
35.26	15.1	0.028
35.26	15.1	0.028
35.26	15.1	0.028
35.26	15.1	0.027
35.26	15.09	0.027
35.26	15.1	0.027
35.26	15.1	0.027
35.27	15.09	0.026
35.27	15.09	0.026
35.27	15.09	0.026
35.27	15.09	0.026
35.27	15.09	0.025
35.28	15.09	0.025
35.28	15.09	0.025
35.28	15.09	0.024
35.28	15.09	0.024
35.28	15.09	0.023
35.28	15.09	0.023
35.29	15.09	0.023
35.29	15.09	0.023
35.29	15.09	0.023
35.29	15.09	0.023
35.29	15.09	0.023
35.29	15.09	0.022
35.29	15.09	0.022
35.3	15.09	0.022
35.3	15.09	0.022
35.3	15.09	0.022
35.3	15.09	0.022
35.3	15.09	0.021
35.31	15.09	0.021
35.31	15.09	0.021
35.31	15.09	0.021
35.31	15.09	0.021
35.31	15.09	0.02
35.31	15.09	0.02
35.31	15.09	0.02
35.32	15.09	0.02
35.32	15.09	0.02
35.32	15.09	0.02
35.32	15.09	0.02
35.32	15.09	0.02
35.33	15.09	0.019
35.33	15.08	0.019
35.33	15.08	0.019
35.33	15.08	0.019
35.33	15.08	0.019
35.33	15.08	0.019
35.34	15.09	0.019
35.34	15.09	0.019
35.34	15.09	0.019
35.34	15.08	0.019
35.34	15.08	0.019
35.34	15.08	0.018
35.34	15.08	0.018
35.35	15.08	0.018
35.35	15.08	0.018
35.35	15.08	0.018
35.35	15.08	0.018
35.35	15.08	0.018
35.36	15.08	0.018
35.36	15.08	0.018
35.36	15.08	0.018
35.36	15.08	0.018
35.36	15.08	0.018
35.36	15.08	0.018
35.36	15.08	0.018
35.37	15.08	0.018
35.37	15.08	0.017
35.37	15.08	0.017
35.37	15.08	0.017
35.37	15.08	0.017
35.38	15.08	0.017
35.38	15.08	0.017
35.38	15.08	0.017
35.38	15.08	0.017
35.38	15.08	0.017
35.38	15.08	0.017
35.39	15.08	0.017
35.39	15.08	0.017
35.39	15.08	0.017
35.39	15.08	0.017
35.39	15.08	0.017
35.39	15.08	0.017
35.39	15.08	0.017
35.4	15.08	0.017
35.4	15.08	0.017
35.4	15.08	0.017
35.4	15.08	0.017
35.4	15.08	0.016
35.41	15.08	0.016
35.41	15.08	0.016
35.41	15.08	0.016
35.41	15.08	0.016
35.41	15.08	0.016
35.41	15.08	0.016
35.41	15.08	0.016
35.42	15.08	0.016
35.42	15.08	0.016
35.42	15.08	0.016
35.42	15.08	0.016
35.42	15.08	0.016
35.43	15.08	0.016
35.43	15.08	0.016
35.43	15.08	0.016
35.43	15.07	0.016
35.43	15.08	0.016
35.43	15.07	0.016
35.44	15.08	0.016
35.44	15.07	0.016
35.44	15.07	0.016
35.44	15.07	0.016
35.44	15.07	0.016
35.44	15.07	0.016
35.44	15.07	0.016
35.45	15.07	0.016
35.45	15.07	0.016
35.45	15.07	0.016
35.45	15.07	0.016
35.45	15.07	0.016
35.46	15.07	0.016
35.46	15.07	0.016
35.46	15.07	0.016
35.46	15.07	0.016
35.46	15.07	0.015
35.46	15.07	0.015
35.46	15.07	0.015
35.47	15.07	0.015
35.47	15.07	0.015
35.47	15.07	0.015
35.47	15.07	0.015
35.47	15.07	0.015
35.48	15.07	0.015
35.48	15.07	0.015
35.48	15.07	0.015
35.48	15.07	0.015
35.48	15.07	0.015
35.48	15.07	0.015
35.49	15.07	0.015
35.49	15.07	0.015
35.49	15.07	0.015
35.49	15.07	0.015
35.49	15.07	0.015
35.49	15.07	0.015
35.49	15.07	0.015
35.5	15.07	0.015
35.5	15.07	0.015
35.5	15.07	0.015
35.5	15.07	0.015
35.5	15.07	0.015
35.51	15.07	0.015
35.51	15.07	0.015
35.51	15.07	0.015
35.51	15.07	0.015
35.51	15.07	0.015
35.51	15.07	0.015
35.51	15.07	0.015
35.52	15.07	0.015
35.52	15.07	0.015
35.52	15.07	0.015
35.52	15.07	0.015
35.52	15.07	0.015
35.53	15.07	0.015
35.53	15.07	0.015
35.53	15.07	0.014
35.53	15.07	0.014
35.53	15.07	0.014
35.53	15.07	0.014
35.54	15.07	0.014
35.54	15.07	0.014
35.54	15.07	0.014
35.54	15.07	0.014
35.54	15.07	0.014
35.54	15.07	0.014
35.54	15.07	0.014
35.55	15.07	0.014
35.55	15.07	0.014
35.55	15.07	0.014
35.55	15.07	0.014
35.55	15.07	0.014
35.56	15.07	0.014
35.56	15.07	0.014
35.56	15.07	0.014
35.56	15.07	0.014
35.56	15.07	0.014
35.56	15.07	0.014
35.56	15.07	0.014
35.57	15.07	0.014
35.57	15.07	0.014
35.57	15.07	0.014
35.57	15.07	0.014
35.57	15.07	0.014
35.58	15.07	0.014
35.58	15.07	0.014
35.58	15.07	0.014
35.58	15.07	0.014
35.58	15.07	0.014
35.58	15.07	0.014
35.59	15.07	0.014
35.59	15.06	0.014
35.59	15.07	0.014
35.59	15.06	0.014
35.59	15.07	0.014
35.59	15.06	0.014
35.59	15.07	0.014
35.6	15.07	0.013
35.6	15.06	0.013
35.6	15.06	0.013
35.6	15.07	0.013
35.6	15.06	0.013
35.61	15.06	0.013
35.61	15.06	0.013
35.61	15.06	0.013
35.61	15.06	0.013
35.61	15.06	0.013
35.61	15.06	0.013
35.61	15.06	0.013
35.62	15.06	0.013
35.62	15.06	0.013
35.62	15.06	0.013
35.62	15.06	0.013
35.62	15.06	0.013
35.63	15.06	0.013
35.63	15.06	0.013
35.63	15.06	0.013
35.63	15.06	0.013
35.63	15.06	0.013
35.63	15.06	0.013
35.64	15.06	0.013
35.64	15.06	0.013
35.64	15.06	0.013
35.64	15.06	0.013
35.64	15.06	0.013
35.64	15.06	0.013
35.64	15.06	0.013
35.65	15.06	0.013
35.65	15.06	0.013
35.65	15.06	0.013
35.65	15.06	0.013
35.65	15.06	0.013
35.66	15.06	0.013
35.66	15.06	0.013
35.66	15.06	0.013
35.66	15.06	0.013
35.66	15.06	0.013
35.66	15.06	0.013
35.66	15.06	0.013
35.67	15.06	0.013
35.67	15.06	0.013
35.67	15.06	0.013
35.67	15.06	0.013
35.67	15.06	0.013
35.68	15.06	0.013
35.68	15.06	0.013
35.68	15.06	0.013
35.68	15.06	0.013
35.68	15.06	0.013
35.68	15.06	0.013
35.69	15.06	0.013
35.69	15.06	0.013
35.69	15.06	0.013
35.69	15.06	0.013
35.69	15.06	0.013
35.69	15.06	0.013
35.69	15.06	0.012
35.7	15.06	0.012
35.7	15.06	0.012
35.7	15.06	0.012
35.7	15.06	0.012
35.7	15.06	0.012
35.71	15.06	0.012
35.71	15.06	0.012
35.71	15.06	0.012
35.71	15.06	0.012
35.71	15.06	0.012
35.71	15.06	0.012
35.71	15.06	0.012
35.72	15.06	0.012
35.72	15.06	0.012
35.72	15.06	0.012
35.72	15.06	0.012
35.72	15.06	0.012
35.73	15.06	0.012
35.73	15.06	0.012
35.73	15.06	0.012
35.73	15.06	0.012
35.73	15.06	0.012
35.73	15.06	0.012
35.74	15.06	0.012
35.74	15.06	0.012
35.74	15.06	0.012
35.74	15.06	0.012
35.74	15.06	0.012
35.74	15.06	0.012
35.74	15.06	0.012
35.75	15.06	0.012
35.75	15.06	0.012
35.75	15.06	0.012
35.75	15.06	0.012
35.75	15.06	0.012
35.76	15.06	0.012
35.76	15.06	0.012
35.76	15.06	0.012
35.76	15.06	0.012
35.76	15.06	0.012
35.76	15.06	0.012
35.76	15.06	0.012
35.77	15.06	0.012
35.77	15.06	0.012
35.77	15.06	0.012
35.77	15.06	0.012
35.77	15.06	0.012
35.78	15.06	0.012
35.78	15.06	0.012
35.78	15.06	0.012
35.78	15.06	0.012
35.78	15.06	0.012
35.78	15.06	0.012
35.79	15.06	0.012
35.79	15.06	0.012
35.79	15.06	0.012
35.79	15.06	0.012
35.79	15.06	0.012
35.79	15.06	0.012
35.79	15.06	0.012
35.8	15.06	0.012
35.8	15.06	0.012
35.8	15.06	0.012
35.8	15.06	0.012
35.8	15.06	0.012
35.81	15.06	0.012
35.81	15.06	0.011
35.81	15.06	0.011
35.81	15.06	0.011
35.81	15.06	0.011
35.81	15.06	0.011
35.81	15.06	0.011
35.82	15.06	0.011
35.82	15.06	0.011
35.82	15.06	0.011
35.82	15.06	0.011
35.82	15.06	0.011
35.83	15.06	0.011
35.83	15.06	0.011
35.83	15.06	0.011
35.83	15.06	0.011
35.83	15.06	0.011
35.83	15.06	0.011
35.84	15.06	0.011
35.84	15.06	0.011
35.84	15.06	0.011
35.84	15.06	0.011
35.84	15.06	0.011
35.84	15.06	0.011
35.84	15.06	0.011
35.85	15.06	0.011
35.85	15.06	0.011
35.85	15.06	0.011
35.85	15.06	0.011
35.85	15.06	0.011
35.86	15.06	0.011
35.86	15.05	0.011
35.86	15.06	0.011
35.86	15.05	0.011
35.86	15.05	0.011
35.86	15.05	0.011
35.86	15.06	0.011
35.87	15.06	0.011
35.87	15.06	0.011
35.87	15.05	0.011
35.87	15.05	0.011
35.87	15.05	0.011
35.88	15.06	0.011
35.88	15.06	0.011
35.88	15.05	0.011
35.88	15.05	0.011
35.88	15.05	0.011
35.88	15.05	0.011
35.89	15.05	0.011
35.89	15.05	0.011
35.89	15.05	0.011
35.89	15.05	0.011
35.89	15.05	0.011
35.89	15.05	0.011
35.89	15.05	0.011
35.9	15.05	0.011
35.9	15.05	0.011
35.9	15.05	0.011
35.9	15.05	0.011
35.9	15.05	0.011
35.91	15.05	0.011
35.91	15.05	0.011
35.91	15.05	0.011
35.91	15.05	0.011
35.91	15.05	0.011
35.91	15.05	0.011
35.91	15.05	0.011
35.92	15.05	0.011
35.92	15.05	0.011
35.92	15.05	0.011
35.92	15.05	0.011
35.92	15.05	0.011
35.93	15.05	0.011
35.93	15.05	0.011
35.93	15.05	0.011
35.93	15.05	0.011
35.93	15.05	0.011
35.93	15.05	0.011
35.94	15.05	0.011
35.94	15.05	0.011
35.94	15.05	0.011
35.94	15.05	0.011
35.94	15.05	0.011
35.94	15.05	0.011
35.94	15.05	0.01
35.95	15.05	0.01
35.95	15.05	0.01
35.95	15.05	0.01
35.95	15.05	0.01
35.95	15.05	0.01
35.96	15.05	0.01
35.96	15.05	0.01
35.96	15.05	0.01
35.96	15.05	0.01
35.96	15.05	0.01
35.96	15.05	0.01
35.96	15.05	0.01
35.97	15.05	0.01
35.97	15.05	0.01
35.97	15.05	0.01
35.97	15.05	0.01
35.97	15.05	0.01
35.98	15.05	0.01
35.98	15.05	0.01
35.98	15.05	0.01
35.98	15.05	0.01
35.98	15.05	0.01
35.98	15.05	0.01
35.99	15.05	0.01
35.99	15.05	0.01
35.99	15.05	0.01
35.99	15.05	0.01
35.99	15.05	0.01
35.99	15.05	0.01
35.99	15.05	0.01
36	15.05	0.01
36	15.05	0.01
36	15.05	0.01
36	15.05	0.01
36	15.05	0.01
36.01	15.05	0.01
36.01	15.05	0.01
36.01	15.05	0.01
36.01	15.05	0.01
36.01	15.05	0.01
36.01	15.05	0.01
36.01	15.05	0.01
36.02	15.05	0.01
36.02	15.05	0.01
36.02	15.05	0.01
36.02	15.05	0.01
36.02	15.05	0.01
36.03	15.05	0.01
36.03	15.05	0.01
36.03	15.05	0.01
36.03	15.05	0.01
36.03	15.05	0.01
36.03	15.05	0.01
36.04	15.05	0.01
36.04	15.05	0.01
36.04	15.05	0.01
36.04	15.05	0.01
36.04	15.05	0.01
36.04	15.05	0.01
36.04	15.05	0.01
36.05	15.05	0.01
36.05	15.05	0.01
36.05	15.05	0.01
36.05	15.05	0.01
36.05	15.05	0.01
36.06	15.05	0.01
36.06	15.05	0.01
36.06	15.05	0.01
36.06	15.05	0.01
36.06	15.05	0.01
36.06	15.05	0.01
36.06	15.05	0.01
36.07	15.05	0.01
36.07	15.05	0.01
36.07	15.05	0.01
36.07	15.05	0.01
36.07	15.05	0.01
36.08	15.05	0.01
36.08	15.05	0.01
36.08	15.05	0.01
36.08	15.05	0.01
36.08	15.05	0.01
36.08	15.05	0.01
36.09	15.05	0.01
36.09	15.05	0.01
36.09	15.05	0.01
36.09	15.05	0.01
36.09	15.05	0.01
36.09	15.05	0.01
36.09	15.05	0.01
36.1	15.05	0.01
36.1	15.05	0.01
36.1	15.05	0.01
36.1	15.05	0.01
36.1	15.05	0.01
36.11	15.05	0.01
36.11	15.05	0.01
36.11	15.05	0.01
36.11	15.05	0.01
36.11	15.05	0.01
36.11	15.05	0.01
36.11	15.05	0.01
36.12	15.05	0.01
36.12	15.05	0.01
36.12	15.05	0.01
36.12	15.05	0.01
36.12	15.05	0.01
36.13	15.05	0.01
36.13	15.05	0.01
36.13	15.05	0.01
36.13	15.05	0.01
36.13	15.05	0.01
36.13	15.05	0.01
36.14	15.05	0.01
36.14	15.05	0.01
36.14	15.05	0.01
36.14	15.05	0.01
36.14	15.05	0.01
36.14	15.05	0.01
36.14	15.05	0.01
36.15	15.05	0.01
36.15	15.05	0.01
36.15	15.05	0.01
36.15	15.05	0.01
36.15	15.05	0.01
36.16	15.05	0.01
36.16	15.05	0.01
36.16	15.05	0.01
36.16	15.05	0.009
36.16	15.05	0.009
36.16	15.05	0.009
36.16	15.05	0.009
36.17	15.05	0.009
36.17	15.05	0.009
36.17	15.05	0.009
36.17	15.05	0.009
36.17	15.05	0.009
36.18	15.05	0.009
36.18	15.05	0.009
36.18	15.05	0.009
36.18	15.05	0.009
36.18	15.05	0.009
36.18	15.05	0.009
36.19	15.05	0.009
36.19	15.05	0.009
36.19	15.05	0.009
36.19	15.05	0.009
36.19	15.05	0.009
36.19	15.05	0.009
36.19	15.05	0.009
36.2	15.05	0.009
36.2	15.05	0.009
36.2	15.05	0.009
36.2	15.05	0.009
36.2	15.05	0.009
36.21	15.05	0.009
36.21	15.05	0.009
36.21	15.05	0.009
36.21	15.05	0.009
36.21	15.05	0.009
36.21	15.05	0.009
36.21	15.05	0.009
36.22	15.05	0.009
36.22	15.05	0.009
36.22	15.05	0.009
36.22	15.05	0.009
36.22	15.05	0.009
36.23	15.05	0.009
36.23	15.05	0.009
36.23	15.05	0.009
36.23	15.05	0.009
36.23	15.05	0.009
36.23	15.05	0.009
36.24	15.05	0.009
36.24	15.05	0.009
36.24	15.05	0.009
36.24	15.05	0.009
36.24	15.05	0.009
36.24	15.05	0.009
36.24	15.05	0.009
36.25	15.05	0.009
36.25	15.05	0.009
36.25	15.05	0.009
36.25	15.05	0.009
36.25	15.05	0.009
36.26	15.05	0.009
36.26	15.05	0.009
36.26	15.05	0.009
36.26	15.05	0.009
36.26	15.05	0.009
36.26	15.05	0.009
36.26	15.05	0.009
36.27	15.05	0.009
36.27	15.05	0.009
36.27	15.05	0.009
36.27	15.05	0.009
36.27	15.05	0.009
36.28	15.05	0.009
36.28	15.05	0.009
36.28	15.05	0.009
36.28	15.05	0.009
36.28	15.05	0.009
36.28	15.05	0.009
36.29	15.05	0.009
36.29	15.05	0.009
36.29	15.05	0.009
36.29	15.05	0.009
36.29	15.05	0.009
36.29	15.05	0.009
36.29	15.05	0.009
36.3	15.05	0.009
36.3	15.05	0.009
36.3	15.05	0.009
36.3	15.05	0.009
36.3	15.05	0.009
36.31	15.05	0.009
36.31	15.05	0.009
36.31	15.05	0.009
36.31	15.05	0.009
36.31	15.05	0.009
36.31	15.05	0.009
36.31	15.05	0.009
36.32	15.05	0.009
36.32	15.05	0.009
36.32	15.05	0.009
36.32	15.05	0.009
36.32	15.05	0.009
36.33	15.05	0.009
36.33	15.05	0.009
36.33	15.05	0.009
36.33	15.05	0.009
36.33	15.05	0.009
36.33	15.05	0.009
36.34	15.05	0.009
36.34	15.05	0.009
36.34	15.05	0.009
36.34	15.05	0.009
36.34	15.05	0.009
36.34	15.05	0.009
36.34	15.05	0.009
36.35	15.05	0.009
36.35	15.05	0.009
36.35	15.05	0.009
36.35	15.05	0.009
36.35	15.05	0.009
36.36	15.05	0.009
36.36	15.05	0.009
36.36	15.05	0.009
36.36	15.05	0.009
36.36	15.05	0.009
36.36	15.05	0.009
36.36	15.05	0.009
36.37	15.05	0.009
36.37	15.05	0.009
36.37	15.05	0.009
36.37	15.05	0.009
36.37	15.05	0.009
36.38	15.05	0.009
36.38	15.05	0.009
36.38	15.05	0.009
36.38	15.05	0.009
36.38	15.05	0.009
36.38	15.05	0.009
36.39	15.05	0.009
36.39	15.05	0.009
36.39	15.05	0.009
36.39	15.05	0.009
36.39	15.05	0.009
36.39	15.05	0.009
36.39	15.05	0.009
36.4	15.05	0.009
36.4	15.05	0.009
36.4	15.05	0.009
36.4	15.05	0.009
36.4	15.05	0.009
36.41	15.05	0.009
36.41	15.05	0.009
36.41	15.05	0.009
36.41	15.05	0.009
36.41	15.05	0.009
36.41	15.05	0.009
36.41	15.05	0.009
36.42	15.05	0.009
36.42	15.05	0.009
36.42	15.05	0.009
36.42	15.05	0.009
36.42	15.05	0.009
36.43	15.05	0.009
36.43	15.05	0.009
36.43	15.05	0.009
36.43	15.05	0.009
36.43	15.05	0.009
36.43	15.05	0.009
36.44	15.05	0.009
36.44	15.05	0.009
36.44	15.05	0.009
36.44	15.05	0.009
36.44	15.05	0.009
36.44	15.05	0.009
36.44	15.05	0.009
36.45	15.05	0.009
36.45	15.05	0.009
36.45	15.05	0.009
36.45	15.05	0.009
36.45	15.05	0.009
36.46	15.05	0.009
36.46	15.05	0.009
36.46	15.05	0.009
36.46	15.05	0.009
36.46	15.05	0.009
36.46	15.05	0.009
36.46	15.05	0.009
36.47	15.05	0.009
36.47	15.05	0.009
36.47	15.05	0.009
36.47	15.05	0.009
36.47	15.05	0.009
36.48	15.05	0.009
36.48	15.05	0.009
36.48	15.05	0.009
36.48	15.05	0.009
36.48	15.05	0.009
36.48	15.05	0.009
36.49	15.05	0.009
36.49	15.05	0.009
36.49	15.05	0.009
36.49	15.05	0.009
36.49	15.05	0.009
36.49	15.05	0.009
36.49	15.05	0.009
36.5	15.05	0.009
36.5	15.05	0.009
36.5	15.05	0.009
36.5	15.05	0.009
36.5	15.05	0.009
36.51	15.05	0.009
36.51	15.05	0.009
36.51	15.05	0.009
36.51	15.05	0.009
36.51	15.05	0.009
36.51	15.05	0.009
36.51	15.05	0.009
36.52	15.05	0.009
36.52	15.05	0.009
36.52	15.05	0.009
36.52	15.05	0.009
36.52	15.05	0.009
36.53	15.05	0.009
36.53	15.05	0.009
36.53	15.05	0.009
36.53	15.05	0.009
36.53	15.05	0.009
36.53	15.05	0.009
36.54	15.05	0.009
36.54	15.05	0.009
36.54	15.05	0.009
36.54	15.05	0.009
36.54	15.05	0.009
36.54	15.05	0.009
36.54	15.05	0.009
36.55	15.05	0.009
36.55	15.05	0.009
36.55	15.05	0.009
36.55	15.05	0.009
36.55	15.05	0.009
36.56	15.05	0.009
36.56	15.05	0.009
36.56	15.05	0.009
36.56	15.05	0.009
36.56	15.05	0.009
36.56	15.05	0.009
36.56	15.05	0.009
36.57	15.05	0.009
36.57	15.05	0.009
36.57	15.05	0.009
36.57	15.05	0.009
36.57	15.05	0.009
36.58	15.05	0.009
36.58	15.05	0.009
36.58	15.05	0.009
36.58	15.05	0.009
36.58	15.05	0.009
36.58	15.05	0.009
36.59	15.05	0.009
36.59	15.05	0.009
36.59	15.05	0.009
36.59	15.05	0.009
36.59	15.05	0.009
36.59	15.05	0.009
36.59	15.05	0.009
36.6	15.05	0.009
36.6	15.05	0.009
36.6	15.05	0.009
36.6	15.05	0.009
36.6	15.05	0.009
36.61	15.05	0.009
36.61	15.04	0.009
36.61	15.05	0.009
36.61	15.05	0.009
36.61	15.05	0.009
36.61	15.05	0.009
36.61	15.05	0.009
36.62	15.05	0.009
36.62	15.05	0.009
36.62	15.05	0.009
36.62	15.05	0.009
36.62	15.05	0.009
36.63	15.05	0.009
36.63	15.05	0.009
36.63	15.05	0.009
36.63	15.05	0.009
36.63	15.05	0.009
36.63	15.05	0.009
36.64	15.05	0.009
36.64	15.05	0.009
36.64	15.05	0.009
36.64	15.05	0.009
36.64	15.05	0.009
36.64	15.05	0.009
36.64	15.04	0.009
36.65	15.05	0.009
36.65	15.05	0.009
36.65	15.05	0.009
36.65	15.05	0.009
36.65	15.05	0.009
36.66	15.05	0.009
36.66	15.04	0.009
36.66	15.05	0.009
36.66	15.05	0.009
36.66	15.05	0.009
36.66	15.05	0.009
36.66	15.05	0.009
36.67	15.05	0.009
36.67	15.05	0.009
36.67	15.05	0.009
36.67	15.05	0.009
36.67	15.05	0.009
36.68	15.05	0.009
36.68	15.04	0.009
36.68	15.05	0.009
36.68	15.05	0.009
36.68	15.04	0.009
36.68	15.05	0.009
36.69	15.05	0.009
36.69	15.05	0.009
36.69	15.05	0.009
36.69	15.05	0.009
36.69	15.05	0.009
36.69	15.05	0.009
36.69	15.05	0.009
36.7	15.05	0.009
36.7	15.05	0.009
36.7	15.05	0.009
36.7	15.05	0.009
36.7	15.05	0.009
36.71	15.05	0.009
36.71	15.05	0.009
36.71	15.05	0.009
36.71	15.05	0.009
36.71	15.05	0.009
36.71	15.04	0.009
36.71	15.05	0.009
36.72	15.05	0.009
36.72	15.05	0.009
36.72	15.04	0.009
36.72	15.05	0.009
36.72	15.05	0.009
36.73	15.05	0.009
36.73	15.05	0.009
36.73	15.05	0.009
36.73	15.04	0.009
36.73	15.05	0.009
36.73	15.05	0.009
36.74	15.05	0.009
36.74	15.05	0.009
36.74	15.05	0.009
36.74	15.05	0.009
36.74	15.05	0.009
36.74	15.05	0.009
36.74	15.05	0.009
36.75	15.05	0.009
36.75	15.05	0.009
36.75	15.05	0.009
36.75	15.05	0.009
36.75	15.05	0.009
36.76	15.05	0.009
36.76	15.04	0.009
36.76	15.04	0.009
36.76	15.04	0.009
36.76	15.05	0.009
36.76	15.04	0.009
36.76	15.04	0.009
36.77	15.05	0.009
36.77	15.05	0.009
36.77	15.05	0.009
36.77	15.05	0.009
36.77	15.05	0.009
36.78	15.05	0.009
36.78	15.05	0.009
36.78	15.05	0.009
36.78	15.05	0.009
36.78	15.05	0.009
36.78	15.05	0.009
36.79	15.05	0.009
36.79	15.04	0.009
36.79	15.05	0.009
36.79	15.05	0.009
36.79	15.05	0.009
36.79	15.05	0.009
36.79	15.05	0.009
36.8	15.05	0.009
36.8	15.04	0.009
36.8	15.05	0.009
36.8	15.05	0.009
36.8	15.05	0.009
36.81	15.05	0.009
36.81	15.05	0.009
36.81	15.05	0.009
36.81	15.05	0.009
36.81	15.05	0.009
36.81	15.05	0.009
36.81	15.05	0.009
36.82	15.05	0.009
36.82	15.05	0.009
36.82	15.05	0.009
36.82	15.05	0.009
36.82	15.05	0.009
36.83	15.05	0.009
36.83	15.05	0.009
36.83	15.05	0.009
36.83	15.05	0.009
36.83	15.05	0.009
36.83	15.05	0.009
36.84	15.05	0.009
36.84	15.05	0.009
36.84	15.05	0.009
36.84	15.04	0.009
36.84	15.05	0.009
36.84	15.05	0.009
36.84	15.05	0.009
36.85	15.05	0.009
36.85	15.04	0.009
36.85	15.05	0.009
36.85	15.05	0.009
36.85	15.04	0.009
36.86	15.05	0.009
36.86	15.04	0.009
36.86	15.05	0.009
36.86	15.04	0.009
36.86	15.05	0.009
36.86	15.05	0.009
36.86	15.05	0.009
36.87	15.05	0.009
36.87	15.05	0.009
36.87	15.05	0.009
36.87	15.05	0.009
36.87	15.05	0.009
36.88	15.05	0.009
36.88	15.05	0.009
36.88	15.05	0.009
36.88	15.05	0.009
36.88	15.05	0.009
36.88	15.04	0.009
36.89	15.05	0.009
36.89	15.04	0.009
36.89	15.05	0.009
36.89	15.04	0.009
36.89	15.05	0.009
36.89	15.05	0.009
36.89	15.05	0.009
36.9	15.04	0.009
36.9	15.05	0.009
36.9	15.04	0.009
36.9	15.05	0.009
36.9	15.05	0.009
36.91	15.05	0.009
36.91	15.05	0.009
36.91	15.05	0.009
36.91	15.05	0.009
36.91	15.05	0.009
36.91	15.05	0.009
36.91	15.04	0.009
36.92	15.05	0.009
36.92	15.05	0.009
36.92	15.05	0.009
36.92	15.05	0.009
36.92	15.05	0.009
36.93	15.05	0.009
36.93	15.05	0.009
36.93	15.05	0.009
36.93	15.04	0.009
36.93	15.05	0.009
36.93	15.05	0.009
36.94	15.05	0.009
36.94	15.05	0.009
36.94	15.05	0.009
36.94	15.05	0.009
36.94	15.05	0.009
36.94	15.05	0.009
36.94	15.05	0.009
36.95	15.05	0.009
36.95	15.05	0.009
36.95	15.05	0.009
36.95	15.05	0.009
36.95	15.05	0.009
36.96	15.05	0.009
36.96	15.05	0.009
36.96	15.05	0.009
36.96	15.05	0.009
36.96	15.05	0.009
36.96	15.05	0.009
36.96	15.05	0.009
36.97	15.05	0.009
36.97	15.05	0.009
36.97	15.05	0.009
36.97	15.05	0.009
36.97	15.05	0.009
36.98	15.05	0.009
36.98	15.05	0.009
36.98	15.05	0.009
36.98	15.05	0.009
36.98	15.05	0.009
36.98	15.05	0.009
36.99	15.05	0.009
36.99	15.05	0.009
36.99	15.05	0.009
36.99	15.05	0.009
36.99	15.05	0.009
36.99	15.05	0.009
36.99	15.05	0.009
37	15.05	0.009
37	15.05	0.009
37	15.04	0.009
37	15.05	0.009
37	15.05	0.009
37.01	15.05	0.009
37.01	15.05	0.009
37.01	15.05	0.009
37.01	15.05	0.009
37.01	15.05	0.009
37.01	15.05	0.009
37.01	15.05	0.009
37.02	15.05	0.009
37.02	15.05	0.009
37.02	15.04	0.009
37.02	15.05	0.009
37.02	15.05	0.009
37.03	15.05	0.009
37.03	15.05	0.009
37.03	15.05	0.009
37.03	15.05	0.009
37.03	15.05	0.009
37.03	15.05	0.009
37.04	15.05	0.009
37.04	15.05	0.009
37.04	15.05	0.009
37.04	15.04	0.009
37.04	15.05	0.009
37.04	15.05	0.009
37.04	15.05	0.009
37.05	15.05	0.009
37.05	15.05	0.009
37.05	15.04	0.009
37.05	15.05	0.009
37.05	15.05	0.009
37.06	15.05	0.009
37.06	15.05	0.009
37.06	15.05	0.009
37.06	15.04	0.009
37.06	15.04	0.009
37.06	15.05	0.009
37.06	15.05	0.009
37.07	15.05	0.009
37.07	15.04	0.009
37.07	15.05	0.009
37.07	15.05	0.009
37.07	15.05	0.009
37.08	15.05	0.009
37.08	15.05	0.009
37.08	15.05	0.009
37.08	15.05	0.009
37.08	15.05	0.009
37.08	15.05	0.009
37.09	15.04	0.009
37.09	15.05	0.009
37.09	15.05	0.009
37.09	15.04	0.009
37.09	15.04	0.009
37.09	15.05	0.009
37.09	15.05	0.009
37.1	15.05	0.009
37.1	15.04	0.009
37.1	15.05	0.009
37.1	15.05	0.009
37.1	15.05	0.009
37.11	15.05	0.009
37.11	15.05	0.009
37.11	15.05	0.009
37.11	15.05	0.009
37.11	15.05	0.009
37.11	15.04	0.009
37.11	15.04	0.009
37.12	15.04	0.009
37.12	15.05	0.009
37.12	15.04	0.009
37.12	15.04	0.009
37.12	15.04	0.009
37.13	15.04	0.009
37.13	15.04	0.009
37.13	15.04	0.009
37.13	15.05	0.009
37.13	15.05	0.009
37.13	15.04	0.009
37.14	15.05	0.009
37.14	15.05	0.009
37.14	15.05	0.009
37.14	15.05	0.009
37.14	15.05	0.009
37.14	15.04	0.009
37.14	15.04	0.009
37.15	15.05	0.009
37.15	15.04	0.009
37.15	15.04	0.009
37.15	15.04	0.009
37.15	15.05	0.009
37.16	15.04	0.009
37.16	15.04	0.009
37.16	15.04	0.009
37.16	15.05	0.009
37.16	15.04	0.009
37.16	15.04	0.009
37.16	15.04	0.009
37.17	15.04	0.009
37.17	15.05	0.009
37.17	15.04	0.009
37.17	15.05	0.009
37.17	15.05	0.009
37.18	15.04	0.009
37.18	15.04	0.009
37.18	15.05	0.009
37.18	15.05	0.009
37.18	15.05	0.009
37.18	15.05	0.009
37.19	15.04	0.009
37.19	15.05	0.009
37.19	15.04	0.009
37.19	15.04	0.009
37.19	15.05	0.009
37.19	15.05	0.009
37.19	15.05	0.009
37.2	15.05	0.009
37.2	15.05	0.009
37.2	15.05	0.009
37.2	15.04	0.009
37.2	15.04	0.009
37.21	15.05	0.009
37.21	15.05	0.009
37.21	15.05	0.009
37.21	15.05	0.009
37.21	15.04	0.009
37.21	15.04	0.009
37.21	15.05	0.009
37.22	15.04	0.009
37.22	15.05	0.009
37.22	15.05	0.009
37.22	15.04	0.009
37.22	15.04	0.009
37.23	15.05	0.009
37.23	15.04	0.009
37.23	15.04	0.009
37.23	15.04	0.009
37.23	15.04	0.009
37.23	15.04	0.009
37.24	15.04	0.009
37.24	15.05	0.009
37.24	15.05	0.009
37.24	15.04	0.009
37.24	15.04	0.009
37.24	15.04	0.009
37.24	15.04	0.009
37.25	15.04	0.009
37.25	15.05	0.009
37.25	15.04	0.009
37.25	15.05	0.009
37.25	15.04	0.009
37.26	15.04	0.009
37.26	15.04	0.009
37.26	15.04	0.009
37.26	15.04	0.009
37.26	15.04	0.009
37.26	15.04	0.009
37.26	15.04	0.009
37.27	15.04	0.009
37.27	15.04	0.009
37.27	15.04	0.009
37.27	15.04	0.009
37.27	15.04	0.009
37.28	15.04	0.009
37.28	15.04	0.009
37.28	15.04	0.009
37.28	15.04	0.009
37.28	15.04	0.009
37.28	15.04	0.009
37.29	15.05	0.009
37.29	15.04	0.009
37.29	15.04	0.009
37.29	15.04	0.009
37.29	15.05	0.009
37.29	15.04	0.009
37.29	15.04	0.009
37.3	15.04	0.009
37.3	15.04	0.009
37.3	15.04	0.009
37.3	15.04	0.009
37.3	15.04	0.009
37.31	15.04	0.009
37.31	15.04	0.009
37.31	15.04	0.009
37.31	15.04	0.009
37.31	15.04	0.009
37.31	15.04	0.009
37.31	15.05	0.009
37.32	15.04	0.009
37.32	15.04	0.009
37.32	15.04	0.009
37.32	15.04	0.009
37.32	15.04	0.009
37.33	15.04	0.009
37.33	15.04	0.009
37.33	15.04	0.009
37.33	15.04	0.009
37.33	15.04	0.009
37.33	15.04	0.009
37.34	15.04	0.009
37.34	15.04	0.009
37.34	15.05	0.009
37.34	15.04	0.009
37.34	15.04	0.009
37.34	15.04	0.009
37.34	15.05	0.009
37.35	15.04	0.009
37.35	15.04	0.009
37.35	15.04	0.009
37.35	15.05	0.009
37.35	15.04	0.009
37.36	15.04	0.009
37.36	15.04	0.009
37.36	15.04	0.009
37.36	15.05	0.009
37.36	15.04	0.009
37.36	15.05	0.009
37.36	15.05	0.009
37.37	15.04	0.009
37.37	15.04	0.009
37.37	15.04	0.009
37.37	15.04	0.009
37.37	15.04	0.009
37.38	15.04	0.009
37.38	15.04	0.009
37.38	15.04	0.009
37.38	15.04	0.009
37.38	15.04	0.009
37.38	15.04	0.009
37.39	15.04	0.009
37.39	15.04	0.009
37.39	15.04	0.009
37.39	15.05	0.009
37.39	15.04	0.009
37.39	15.04	0.009
37.39	15.04	0.009
37.4	15.04	0.009
37.4	15.04	0.009
37.4	15.04	0.009
37.4	15.05	0.009
37.4	15.04	0.009
37.41	15.04	0.009
37.41	15.04	0.009
37.41	15.04	0.009
37.41	15.04	0.009
37.41	15.04	0.009
37.41	15.04	0.009
37.41	15.04	0.009
37.42	15.04	0.009
37.42	15.04	0.009
37.42	15.04	0.009
37.42	15.04	0.009
37.42	15.04	0.009
37.43	15.04	0.009
37.43	15.04	0.009
37.43	15.04	0.009
37.43	15.04	0.009
37.43	15.04	0.009
37.43	15.04	0.009
37.44	15.04	0.009
37.44	15.05	0.009
37.44	15.05	0.009
37.44	15.05	0.009
37.44	15.04	0.009
37.44	15.04	0.009
37.44	15.04	0.009
37.45	15.05	0.009
37.45	15.04	0.009
37.45	15.05	0.009
37.45	15.05	0.009
37.45	15.05	0.009
37.46	15.04	0.009
37.46	15.05	0.009
37.46	15.04	0.009
37.46	15.04	0.009
37.46	15.04	0.009
37.46	15.04	0.009
37.46	15.04	0.009
37.47	15.04	0.009
37.47	15.04	0.009
37.47	15.04	0.009
37.47	15.05	0.009
37.47	15.04	0.009
37.48	15.04	0.009
37.48	15.04	0.009
37.48	15.04	0.009
37.48	15.05	0.009
37.48	15.04	0.009
37.48	15.05	0.009
37.49	15.04	0.009
37.49	15.04	0.009
37.49	15.04	0.009
37.49	15.04	0.009
37.49	15.04	0.009
37.49	15.04	0.009
37.49	15.04	0.009
37.5	15.04	0.009
37.5	15.04	0.009
37.5	15.05	0.009
37.5	15.04	0.009
37.5	15.04	0.009
37.51	15.04	0.009
37.51	15.04	0.009
37.51	15.04	0.009
37.51	15.04	0.009
37.51	15.04	0.009
37.51	15.05	0.009
37.51	15.04	0.009
37.52	15.04	0.009
37.52	15.05	0.009
37.52	15.05	0.009
37.52	15.04	0.009
37.52	15.04	0.009
37.53	15.05	0.009
37.53	15.05	0.009
37.53	15.05	0.009
37.53	15.05	0.009
37.53	15.05	0.009
37.53	15.05	0.009
37.54	15.04	0.009
37.54	15.05	0.009
37.54	15.05	0.009
37.54	15.05	0.009
37.54	15.04	0.009
37.54	15.04	0.009
37.54	15.04	0.009
37.55	15.05	0.009
37.55	15.05	0.009
37.55	15.04	0.009
37.55	15.04	0.009
37.55	15.04	0.009
37.56	15.04	0.009
37.56	15.04	0.009
37.56	15.05	0.009
37.56	15.04	0.009
37.56	15.04	0.009
37.56	15.04	0.009
37.56	15.05	0.009
37.57	15.04	0.009
37.57	15.04	0.009
37.57	15.05	0.009
37.57	15.04	0.009
37.57	15.04	0.009
37.58	15.04	0.009
37.58	15.04	0.009
37.58	15.04	0.009
37.58	15.04	0.009
37.58	15.04	0.009
37.58	15.05	0.009
37.59	15.05	0.009
37.59	15.04	0.009
37.59	15.04	0.009
37.59	15.05	0.009
37.59	15.04	0.009
37.59	15.04	0.009
37.59	15.04	0.009
37.6	15.04	0.009
37.6	15.04	0.009
37.6	15.05	0.009
37.6	15.04	0.009
37.6	15.05	0.009
37.61	15.05	0.009
37.61	15.05	0.009
37.61	15.05	0.009
37.61	15.05	0.009
37.61	15.04	0.009
37.61	15.04	0.009
37.61	15.04	0.009
37.62	15.04	0.009
37.62	15.05	0.009
37.62	15.04	0.009
37.62	15.05	0.009
37.62	15.05	0.009
37.63	15.04	0.009
37.63	15.05	0.009
37.63	15.04	0.009
37.63	15.05	0.009
37.63	15.05	0.009
37.63	15.04	0.009
37.64	15.04	0.009
37.64	15.05	0.009
37.64	15.05	0.009
37.64	15.05	0.009
37.64	15.04	0.009
37.64	15.05	0.009
37.64	15.05	0.009
37.65	15.05	0.009
37.65	15.05	0.009
37.65	15.05	0.009
37.65	15.04	0.009
37.65	15.04	0.009
37.66	15.04	0.009
37.66	15.04	0.009
37.66	15.04	0.009
37.66	15.04	0.009
37.66	15.04	0.009
37.66	15.04	0.009
37.66	15.05	0.009
37.67	15.04	0.009
37.67	15.04	0.009
37.67	15.04	0.009
37.67	15.05	0.009
37.67	15.05	0.009
37.68	15.05	0.009
37.68	15.05	0.009
37.68	15.05	0.009
37.68	15.05	0.009
37.68	15.05	0.009
37.68	15.05	0.009
37.69	15.04	0.009
37.69	15.04	0.009
37.69	15.04	0.009
37.69	15.04	0.009
37.69	15.05	0.009
37.69	15.04	0.009
37.69	15.05	0.009
37.7	15.05	0.009
37.7	15.05	0.009
37.7	15.05	0.009
37.7	15.04	0.009
37.7	15.05	0.009
37.71	15.04	0.009
37.71	15.04	0.009
37.71	15.04	0.009
37.71	15.05	0.009
37.71	15.05	0.009
37.71	15.05	0.009
37.71	15.05	0.009
37.72	15.05	0.009
37.72	15.05	0.009
37.72	15.05	0.009
37.72	15.05	0.009
37.72	15.04	0.009
37.73	15.04	0.009
37.73	15.05	0.009
37.73	15.04	0.009
37.73	15.05	0.009
37.73	15.05	0.009
37.73	15.04	0.009
37.74	15.05	0.009
37.74	15.04	0.009
37.74	15.04	0.009
37.74	15.04	0.009
37.74	15.05	0.009
37.74	15.05	0.009
37.74	15.04	0.009
37.75	15.04	0.009
37.75	15.04	0.009
37.75	15.05	0.009
37.75	15.04	0.009
37.75	15.05	0.009
37.76	15.04	0.009
37.76	15.04	0.009
37.76	15.04	0.009
37.76	15.04	0.009
37.76	15.04	0.009
37.76	15.04	0.009
37.76	15.04	0.009
37.77	15.04	0.009
37.77	15.04	0.009
37.77	15.04	0.009
37.77	15.04	0.009
37.77	15.04	0.009
37.78	15.04	0.009
37.78	15.04	0.009
37.78	15.05	0.009
37.78	15.05	0.009
37.78	15.04	0.009
37.78	15.05	0.009
37.79	15.05	0.009
37.79	15.04	0.009
37.79	15.04	0.009
37.79	15.04	0.009
37.79	15.04	0.009
37.79	15.05	0.009
37.79	15.04	0.009
37.8	15.05	0.009
37.8	15.05	0.009
37.8	15.04	0.009
37.8	15.04	0.009
37.8	15.04	0.009
37.81	15.05	0.009
37.81	15.04	0.009
37.81	15.05	0.009
37.81	15.04	0.009
37.81	15.05	0.009
37.81	15.05	0.009
37.81	15.05	0.009
37.82	15.04	0.009
37.82	15.04	0.009
37.82	15.04	0.009
37.82	15.04	0.009
37.82	15.04	0.009
37.83	15.04	0.009
37.83	15.04	0.009
37.83	15.04	0.009
37.83	15.04	0.009
37.83	15.05	0.009
37.83	15.05	0.009
37.84	15.05	0.009
37.84	15.04	0.009
37.84	15.04	0.009
37.84	15.04	0.009
37.84	15.05	0.009
37.84	15.04	0.009
37.84	15.04	0.009
37.85	15.04	0.009
37.85	15.04	0.009
37.85	15.04	0.009
37.85	15.05	0.009
37.85	15.04	0.009
37.86	15.04	0.009
37.86	15.05	0.009
37.86	15.05	0.009
37.86	15.05	0.009
37.86	15.05	0.009
37.86	15.05	0.009
37.86	15.04	0.009
37.87	15.05	0.009
37.87	15.05	0.009
37.87	15.04	0.009
37.87	15.04	0.009
37.87	15.04	0.009
37.88	15.05	0.009
37.88	15.04	0.009
37.88	15.04	0.009
37.88	15.05	0.009
37.88	15.04	0.009
37.88	15.04	0.009
37.89	15.05	0.009
37.89	15.05	0.009
37.89	15.05	0.009
37.89	15.05	0.009
37.89	15.05	0.009
37.89	15.05	0.009
37.89	15.05	0.009
37.9	15.05	0.009
37.9	15.05	0.009
37.9	15.05	0.009
37.9	15.05	0.009
37.9	15.05	0.009
37.91	15.04	0.009
37.91	15.04	0.009
37.91	15.04	0.009
37.91	15.05	0.009
37.91	15.04	0.009
37.91	15.04	0.009
37.91	15.05	0.009
37.92	15.05	0.009
37.92	15.05	0.009
37.92	15.05	0.009
37.92	15.05	0.009
37.92	15.05	0.009
37.93	15.05	0.009
37.93	15.05	0.009
37.93	15.05	0.009
37.93	15.05	0.009
37.93	15.05	0.009
37.93	15.04	0.009
37.94	15.05	0.009
37.94	15.05	0.009
37.94	15.05	0.009
37.94	15.05	0.009
37.94	15.05	0.009
37.94	15.05	0.009
37.94	15.05	0.009
37.95	15.05	0.009
37.95	15.05	0.009
37.95	15.05	0.009
37.95	15.05	0.009
37.95	15.05	0.009
37.96	15.04	0.009
37.96	15.04	0.009
37.96	15.05	0.009
37.96	15.05	0.009
37.96	15.04	0.009
37.96	15.05	0.009
37.96	15.05	0.009
37.97	15.05	0.009
37.97	15.04	0.009
37.97	15.05	0.009
37.97	15.04	0.009
37.97	15.05	0.009
37.98	15.04	0.009
37.98	15.05	0.009
37.98	15.04	0.009
37.98	15.04	0.009
37.98	15.05	0.009
37.98	15.05	0.009
37.99	15.05	0.009
37.99	15.04	0.009
37.99	15.04	0.009
37.99	15.05	0.009
37.99	15.04	0.009
37.99	15.05	0.009
37.99	15.05	0.009
38	15.05	0.009
38	15.04	0.009
38	15.04	0.009
38	15.05	0.009
38	15.04	0.009
38.01	15.04	0.009
38.01	15.04	0.009
38.01	15.05	0.009
38.01	15.04	0.009
38.01	15.04	0.009
38.01	15.04	0.009
38.01	15.04	0.009
38.02	15.05	0.009
38.02	15.04	0.009
38.02	15.05	0.009
38.02	15.05	0.009
38.02	15.05	0.009
38.03	15.05	0.009
38.03	15.05	0.009
38.03	15.05	0.009
38.03	15.05	0.009
38.03	15.05	0.009
38.03	15.05	0.009
38.04	15.05	0.009
38.04	15.05	0.009
38.04	15.05	0.009
38.04	15.05	0.009
38.04	15.04	0.009
38.04	15.04	0.009
38.04	15.05	0.009
38.05	15.04	0.009
38.05	15.05	0.009
38.05	15.05	0.009
38.05	15.05	0.009
38.05	15.05	0.009
38.06	15.05	0.009
38.06	15.05	0.009
38.06	15.05	0.009
38.06	15.05	0.009
38.06	15.05	0.009
38.06	15.05	0.009
38.06	15.05	0.009
38.07	15.04	0.009
38.07	15.05	0.009
38.07	15.05	0.009
38.07	15.04	0.009
38.07	15.05	0.009
38.08	15.05	0.009
38.08	15.05	0.009
38.08	15.05	0.009
38.08	15.05	0.009
38.08	15.04	0.009
38.08	15.05	0.009
38.09	15.05	0.009
38.09	15.05	0.009
38.09	15.05	0.009
38.09	15.05	0.009
38.09	15.04	0.009
38.09	15.05	0.009
38.09	15.05	0.009
38.1	15.05	0.009
38.1	15.05	0.009
38.1	15.05	0.009
38.1	15.05	0.009
38.1	15.05	0.009
38.11	15.05	0.009
38.11	15.05	0.009
38.11	15.05	0.009
38.11	15.05	0.009
38.11	15.05	0.009
38.11	15.05	0.009
38.11	15.04	0.009
38.12	15.05	0.009
38.12	15.04	0.009
38.12	15.05	0.009
38.12	15.05	0.009
38.12	15.04	0.009
38.13	15.05	0.009
38.13	15.04	0.009
38.13	15.04	0.009
38.13	15.04	0.009
38.13	15.04	0.009
38.13	15.05	0.009
38.14	15.05	0.009
38.14	15.04	0.009
38.14	15.04	0.009
38.14	15.04	0.009
38.14	15.05	0.009
38.14	15.05	0.009
38.14	15.05	0.009
38.15	15.04	0.009
38.15	15.04	0.009
38.15	15.05	0.009
38.15	15.05	0.009
38.15	15.04	0.009
38.16	15.04	0.009
38.16	15.05	0.009
38.16	15.05	0.009
38.16	15.04	0.009
38.16	15.04	0.009
38.16	15.05	0.009
38.16	15.04	0.009
38.17	15.04	0.009
38.17	15.04	0.009
38.17	15.05	0.009
38.17	15.05	0.009
38.17	15.05	0.009
38.18	15.04	0.009
38.18	15.05	0.009
38.18	15.04	0.009
38.18	15.04	0.009
38.18	15.04	0.009
38.18	15.04	0.009
38.19	15.05	0.009
38.19	15.05	0.009
38.19	15.04	0.009
38.19	15.05	0.009
38.19	15.04	0.009
38.19	15.05	0.009
38.19	15.05	0.009
38.2	15.05	0.009
38.2	15.05	0.009
38.2	15.05	0.009
38.2	15.05	0.009
38.2	15.04	0.009
38.21	15.05	0.009
38.21	15.05	0.009
38.21	15.05	0.009
38.21	15.05	0.009
38.21	15.05	0.009
38.21	15.05	0.009
38.21	15.05	0.009
38.22	15.05	0.009
38.22	15.04	0.009
38.22	15.04	0.009
38.22	15.04	0.009
38.22	15.05	0.009
38.23	15.04	0.009
38.23	15.04	0.009
38.23	15.05	0.009
38.23	15.04	0.009
38.23	15.05	0.009
38.23	15.04	0.009
38.24	15.05	0.009
38.24	15.05	0.009
38.24	15.05	0.009
38.24	15.05	0.009
38.24	15.04	0.009
38.24	15.05	0.009
38.24	15.05	0.009
38.25	15.05	0.009
38.25	15.05	0.009
38.25	15.05	0.009
38.25	15.05	0.009
38.25	15.05	0.009
38.26	15.05	0.009
38.26	15.05	0.009
38.26	15.04	0.009
38.26	15.05	0.009
38.26	15.04	0.009
38.26	15.04	0.009
38.26	15.04	0.009
38.27	15.04	0.009
38.27	15.05	0.009
38.27	15.04	0.009
38.27	15.05	0.009
38.27	15.05	0.009
38.28	15.05	0.009
38.28	15.04	0.009
38.28	15.04	0.009
38.28	15.05	0.009
38.28	15.05	0.009
38.28	15.04	0.009
38.29	15.04	0.009
38.29	15.05	0.009
38.29	15.05	0.009
38.29	15.04	0.009
38.29	15.05	0.009
38.29	15.04	0.009
38.29	15.05	0.009
38.3	15.05	0.009
38.3	15.04	0.009
38.3	15.05	0.009
38.3	15.05	0.009
38.3	15.05	0.009
38.31	15.05	0.009
38.31	15.05	0.009
38.31	15.05	0.009
38.31	15.05	0.009
38.31	15.05	0.009
38.31	15.05	0.009
38.31	15.05	0.009
38.32	15.05	0.009
38.32	15.05	0.009
38.32	15.05	0.009
38.32	15.05	0.009
38.32	15.05	0.009
38.33	15.05	0.009
38.33	15.04	0.009
[truncated: 52,004 more rows]
